# Supplementary material for: ﻿Exploring diversity within the genus Tulostoma (Basidiomycota, Agaricales) in the Pannonian sandy steppe: four fascinating novel species from Hungary
Source: MycoKeys. 2023 Nov 29;100:153–70. doi: 10.3897/mycokeys.100.112458 (PMC10701910; doi:10.3897/mycokeys.100.112458)
Supplement: XML Treatment for Tulostoma dunense [file mycokeys.100.112458-treatment1.xml]

<!DOCTYPE tp:taxon-treatment
  PUBLIC "-//TaxonX//DTD Taxonomic Treatment Publishing DTD v0 20100105//EN" "tax-treatment-NSO.dtd">
<tp:taxon-treatment xmlns:tp="http://www.plazi.org/taxpub"><tp:treatment-meta><kwd-group><label>Taxon classification</label><kwd>
                <named-content content-type="kingdom">Fungi</named-content>
              </kwd><kwd>
                <named-content content-type="order">Agaricales</named-content>
              </kwd><kwd>
                <named-content content-type="family">Agaricaceae</named-content>
              </kwd></kwd-group><mixed-citation publication-type="journal"><person-group><name><surname>Finy</surname><given-names>Péter</given-names></name><name><surname>Jeppson</surname><given-names>Mikael</given-names></name><name><surname>Knapp</surname><given-names>Dániel G.</given-names></name><name><surname>Papp</surname><given-names>Viktor</given-names></name><name><surname>Albert</surname><given-names>László</given-names></name><name><surname>Ölvedi</surname><given-names>István</given-names></name><name><surname>Bóka</surname><given-names>Károly</given-names></name><name><surname>Varga</surname><given-names>Dóra</given-names></name><name><surname>Kovács</surname><given-names>Gábor M.</given-names></name><name><surname>Dima</surname><given-names>Bálint</given-names></name></person-group><article-title>﻿Exploring diversity within the genus <italic><tp:taxon-name><tp:taxon-name-part taxon-name-part-type="genus" reg="Tulostoma">Tulostoma</tp:taxon-name-part></tp:taxon-name></italic> (<tp:taxon-name><tp:taxon-name-part taxon-name-part-type="phylum">Basidiomycota</tp:taxon-name-part></tp:taxon-name>, <tp:taxon-name><tp:taxon-name-part taxon-name-part-type="order">Agaricales</tp:taxon-name-part></tp:taxon-name>) in the Pannonian sandy steppe: four fascinating novel species from Hungary</article-title><source>MycoKeys</source><day>29</day><month>11</month><year>2023</year><volume>100</volume><fpage>153</fpage><lpage>170</lpage><pub-id pub-id-type="doi">10.3897/mycokeys.100.112458</pub-id></mixed-citation></tp:treatment-meta><tp:nomenclature><label>﻿</label><tp:taxon-name>
              <object-id xmlns:xlink="http://www.w3.org/1999/xlink" content-type="arpha" xlink:type="simple">CD5353AA-1FD0-5BAE-B0BF-E60F6329FBD3</object-id>
              <tp:taxon-name-part taxon-name-part-type="genus" reg="Tulostoma">Tulostoma</tp:taxon-name-part>
              <tp:taxon-name-part taxon-name-part-type="species" reg="dunense">dunense</tp:taxon-name-part>
              <object-id xmlns:xlink="http://www.w3.org/1999/xlink" content-type="mycobank" xlink:type="simple">MB 849931</object-id>
            </tp:taxon-name><tp:taxon-authority>Finy, Jeppson, L. Albert, Ölvedi, Dima &amp; V. Papp</tp:taxon-authority><tp:taxon-status xmlns:xlink="http://www.w3.org/1999/xlink" xlink:type="simple">sp. nov.</tp:taxon-status><xref ref-type="fig" rid="F3">Fig. 3</xref></tp:nomenclature><tp:treatment-sec sec-type="Holotype" id="SECID0E62CI"><title>Holotype.</title><p>Hungary, Tolna, Németkér, open sandy grassland, 18 Oct 2020, P. Finy, I. Ölvedi, FP-2020-10-18 (BP112640, isotype GB). GenBank: ITS <ext-link xmlns:xlink="http://www.w3.org/1999/xlink" ext-link-type="gen" xlink:href="OR722622" xlink:type="simple">OR722622</ext-link>, <abbrev xmlns:xlink="http://www.w3.org/1999/xlink" xlink:title="28S nrRNA gene" id="ABBRID0EK3CI" xlink:type="simple">LSU</abbrev><ext-link xmlns:xlink="http://www.w3.org/1999/xlink" ext-link-type="gen" xlink:href="OR722648" xlink:type="simple">OR722648</ext-link>, tef1 <ext-link xmlns:xlink="http://www.w3.org/1999/xlink" ext-link-type="gen" xlink:href="OR707014" xlink:type="simple">OR707014</ext-link>.</p></tp:treatment-sec><tp:treatment-sec sec-type="etymology" id="SECID0EY3CI"><title>Etymology.</title><p>The epithet refers to the continental, open, bare sandy habitat of this species, similar to coastal dunes.</p></tp:treatment-sec><tp:treatment-sec sec-type="description" id="SECID0E43CI"><title>Description.</title><p>Spore-sac subglobose, depressed-globose, 10–20 mm. Exoperidium hyphal, encrusting sand only at the base of the spore-sac. Endoperidium tough, chalky white or dirty-dingy white, with age becoming greyish, young basidiomata with velvety surface. Mouth prominent, fibrillose-lacerate, irregular sometimes remains unopened for a long time and splits later due to mechanical pressure (wind or trampling). Socket distantly separated from the stem. Stem 35–80 × 1.5–5 mm, initially white, then ochraceous, with age greyish–blackish, longitudinally furrowed, at the base with a volva and a prominent, easily broken pseudorhiza. Gleba ferruginous to brick-red brown, usually scattered on the surface of the spore-sac. Capillitium brown, 2.5–10 µm in diameter with walls 0.7–2.5 µm in diameter, fragile, breaking up at septal levels in 40–350 µm long segments with rounded, not widened ends, rarely branching. Spores subglobose to oval, 4.6–5.2 × 4.0–4.8 µm (av. 4.4 × 4.9 µm), smooth under LM and <abbrev xmlns:xlink="http://www.w3.org/1999/xlink" xlink:title="scanning electron microscope" id="ABBRID0ED4CI" xlink:type="simple">SEM</abbrev>.</p></tp:treatment-sec><tp:treatment-sec sec-type="habitat" id="SECID0EH4CI"><title>Habitat and distribution.</title><p>The psammophilous species <italic><tp:taxon-name><tp:taxon-name-part taxon-name-part-type="genus" reg="Tulostoma">Tulostoma</tp:taxon-name-part><tp:taxon-name-part taxon-name-part-type="species" reg="dunense">dunense</tp:taxon-name-part></tp:taxon-name></italic> known so far only from sandy areas of the Great Hungarian Plain of Hungary. It occurs on both sides of the Danube (Kiskunság, Dél-Mezőföld), where open dunes appear. It mainly grows solitary, deep in the sand in large, open sandy areas to bare spots.</p><fig id="F3" position="float" orientation="portrait"><object-id xmlns:xlink="http://www.w3.org/1999/xlink" content-type="doi" xlink:type="simple">10.3897/mycokeys.100.112458.figure3</object-id><object-id xmlns:xlink="http://www.w3.org/1999/xlink" content-type="arpha" xlink:type="simple">44EBD59C-891E-5BCF-BECA-C76090498799</object-id><label>Figure 3.</label><caption><p><italic><tp:taxon-name><tp:taxon-name-part taxon-name-part-type="genus" reg="Tulostoma">Tulostoma</tp:taxon-name-part><tp:taxon-name-part taxon-name-part-type="species" reg="dunense">dunense</tp:taxon-name-part></tp:taxon-name></italic>: <bold>a, c–f</bold> FP-2020-10-18 (BP112640, holotype), Németkér <bold>b</bold> FP-2021-01-02, Tázlár <bold>a–c</bold> basidiocarps <bold>d, e</bold> basidiospores <bold>f</bold> capillitium with basidiospores. Scale bars: 1 μm (<bold>d</bold>); 10 μm (<bold>e</bold>); 10 µm (<bold>f</bold>). Photos: <bold>a, b, e, f</bold> P. Finy <bold>c</bold> L. Albert <bold>d</bold> K. Bóka.</p></caption><graphic xmlns:xlink="http://www.w3.org/1999/xlink" xlink:href="mycokeys-100-153-g003.jpg" position="float" orientation="portrait" xlink:type="simple" id="oo_944691.jpg"><uri content-type="original_file" xlink:type="simple">https://binary.pensoft.net/fig/944691</uri></graphic></fig></tp:treatment-sec><tp:treatment-sec sec-type="notes" id="SECID0EG6CI"><title>Notes.</title><p><italic><tp:taxon-name><tp:taxon-name-part taxon-name-part-type="genus" reg="Tulostoma">Tulostoma</tp:taxon-name-part><tp:taxon-name-part taxon-name-part-type="species" reg="dunense">dunense</tp:taxon-name-part></tp:taxon-name></italic> was previously recorded in Hungary by <xref ref-type="bibr" rid="B10">Hollós (1904)</xref>, <xref ref-type="bibr" rid="B28">Siller and Vasas (1995)</xref>, <xref ref-type="bibr" rid="B2">Babos (1999)</xref>, <xref ref-type="bibr" rid="B29">Siller et al. (2005)</xref>, <xref ref-type="bibr" rid="B30">Siller et al. (2006)</xref> and <xref ref-type="bibr" rid="B24">Rimóczi et al. (2011)</xref> under the names of <italic><tp:taxon-name><tp:taxon-name-part taxon-name-part-type="genus" reg="Tulostoma">T.</tp:taxon-name-part><tp:taxon-name-part taxon-name-part-type="species" reg="volvulatum">volvulatum</tp:taxon-name-part></tp:taxon-name></italic>, <italic><tp:taxon-name><tp:taxon-name-part taxon-name-part-type="genus" reg="Tulostoma">T.</tp:taxon-name-part><tp:taxon-name-part taxon-name-part-type="species" reg="obesum">obesum</tp:taxon-name-part></tp:taxon-name></italic> and <tp:taxon-name><tp:taxon-name-part taxon-name-part-type="genus" reg="Tulostoma">T.</tp:taxon-name-part><tp:taxon-name-part taxon-name-part-type="uncertainty-rank">aff.</tp:taxon-name-part><tp:taxon-name-part taxon-name-part-type="species" reg="cretaceum">cretaceum</tp:taxon-name-part></tp:taxon-name>. <xref ref-type="bibr" rid="B10">Hollós (1904)</xref> included both <italic><tp:taxon-name><tp:taxon-name-part taxon-name-part-type="genus" reg="Tulostoma">T.</tp:taxon-name-part><tp:taxon-name-part taxon-name-part-type="species" reg="giovanellae">giovanellae</tp:taxon-name-part></tp:taxon-name></italic> and <italic><tp:taxon-name><tp:taxon-name-part taxon-name-part-type="genus" reg="Tulostoma">T.</tp:taxon-name-part><tp:taxon-name-part taxon-name-part-type="species" reg="dunense">dunense</tp:taxon-name-part></tp:taxon-name></italic> under the name <italic><tp:taxon-name><tp:taxon-name-part taxon-name-part-type="genus" reg="Tulostoma">T.</tp:taxon-name-part><tp:taxon-name-part taxon-name-part-type="species" reg="volvulatum">volvulatum</tp:taxon-name-part></tp:taxon-name></italic> (nom. rej., <xref ref-type="bibr" rid="B1">Altés et al. (1999)</xref>) and recorded it in urban places in the City of Kecskemét (now <italic><tp:taxon-name><tp:taxon-name-part taxon-name-part-type="genus" reg="Tulostoma">T.</tp:taxon-name-part><tp:taxon-name-part taxon-name-part-type="species" reg="giovanellae">giovanellae</tp:taxon-name-part></tp:taxon-name></italic>) as well as in sand dunes (now the new species, <italic><tp:taxon-name><tp:taxon-name-part taxon-name-part-type="genus" reg="Tulostoma">T.</tp:taxon-name-part><tp:taxon-name-part taxon-name-part-type="species" reg="dunense">dunense</tp:taxon-name-part></tp:taxon-name></italic>). The brownish colour of the capillitium characteristic of specimens from sand dunes and largely absent in those from urban habitats, was considered a result of the maturation process. Later (<xref ref-type="bibr" rid="B11">Hollós 1913</xref>) corrected his earlier concept and concluded that some of the synonyms he had listed under <italic><tp:taxon-name><tp:taxon-name-part taxon-name-part-type="genus" reg="Tulostoma">T.</tp:taxon-name-part><tp:taxon-name-part taxon-name-part-type="species" reg="volvulatum">volvulatum</tp:taxon-name-part></tp:taxon-name></italic> in his publication (<xref ref-type="bibr" rid="B10">Hollós 1904</xref>), in fact belonged to a complex of several species. He added illustrations of their different types of capillitia (<xref ref-type="bibr" rid="B11">Hollós 1913</xref>: tables 3 and 4) and concluded that his concept of <italic><tp:taxon-name><tp:taxon-name-part taxon-name-part-type="genus" reg="Tulostoma">T.</tp:taxon-name-part><tp:taxon-name-part taxon-name-part-type="species" reg="volvulatum">volvulatum</tp:taxon-name-part></tp:taxon-name></italic> from the sand dunes was a synonym of <italic><tp:taxon-name><tp:taxon-name-part taxon-name-part-type="genus" reg="Tulostoma">T.</tp:taxon-name-part><tp:taxon-name-part taxon-name-part-type="species" reg="kansense">kansense</tp:taxon-name-part></tp:taxon-name></italic>, a smooth-spored species with brownish capillitium described from North America. The capillitium in the samples from urban habitats clearly showed the undulating inner walls of the capillitium typical of <italic><tp:taxon-name><tp:taxon-name-part taxon-name-part-type="genus" reg="Tulostoma">T.</tp:taxon-name-part><tp:taxon-name-part taxon-name-part-type="species" reg="giovanellae">giovanellae</tp:taxon-name-part></tp:taxon-name></italic> (<xref ref-type="bibr" rid="B11">Hollós 1913</xref>: table 3, fig. 6), although Hollós did not identify them under this name. Some 50 years later, <xref ref-type="bibr" rid="B18">Nagy and Babos (1969)</xref> recorded <italic><tp:taxon-name><tp:taxon-name-part taxon-name-part-type="genus" reg="Tulostoma">T.</tp:taxon-name-part><tp:taxon-name-part taxon-name-part-type="species" reg="giovanellae">giovanellae</tp:taxon-name-part></tp:taxon-name></italic> growing on a pavement at the base of a house wall in Budapest. It matched partly the material cited by <xref ref-type="bibr" rid="B10">Hollós (1904)</xref> as <italic><tp:taxon-name><tp:taxon-name-part taxon-name-part-type="genus" reg="Tulostoma">T.</tp:taxon-name-part><tp:taxon-name-part taxon-name-part-type="species" reg="volvulatum">volvulatum</tp:taxon-name-part></tp:taxon-name></italic>, but was decidedly different from the species growing in the sand dunes. <xref ref-type="bibr" rid="B2">Babos (1999)</xref> later came to the same conclusion. <xref ref-type="bibr" rid="B1">Altés et al. (1999)</xref> studied the holotype material of <italic><tp:taxon-name><tp:taxon-name-part taxon-name-part-type="genus" reg="Tulostoma">T.</tp:taxon-name-part><tp:taxon-name-part taxon-name-part-type="species" reg="volvulatum">volvulatum</tp:taxon-name-part></tp:taxon-name></italic> and concluded that it was a synonym of <italic><tp:taxon-name><tp:taxon-name-part taxon-name-part-type="genus" reg="Tulostoma">T.</tp:taxon-name-part><tp:taxon-name-part taxon-name-part-type="species" reg="giovanellae">giovanellae</tp:taxon-name-part></tp:taxon-name></italic> characterised by ornamented spores. They also studied the holotype material of <italic><tp:taxon-name><tp:taxon-name-part taxon-name-part-type="genus" reg="Tulostoma">T.</tp:taxon-name-part><tp:taxon-name-part taxon-name-part-type="species" reg="obesum">obesum</tp:taxon-name-part></tp:taxon-name></italic> with which they identified European collections with completely smooth spores from steppe habitats and the name <italic><tp:taxon-name><tp:taxon-name-part taxon-name-part-type="genus" reg="Tulostoma">T.</tp:taxon-name-part><tp:taxon-name-part taxon-name-part-type="species" reg="volvulatum">volvulatum</tp:taxon-name-part></tp:taxon-name></italic> was rejected. <xref ref-type="bibr" rid="B24">Rimóczi et al. (2011)</xref> accordingly identified the Hungarian species of the sand dunes as <italic><tp:taxon-name><tp:taxon-name-part taxon-name-part-type="genus" reg="Tulostoma">T.</tp:taxon-name-part><tp:taxon-name-part taxon-name-part-type="species" reg="obesum">obesum</tp:taxon-name-part></tp:taxon-name></italic>. Molecular data (<xref ref-type="bibr" rid="B12">Jeppson et al. 2017</xref>) later showed that the Hungarian “<italic><tp:taxon-name><tp:taxon-name-part taxon-name-part-type="genus" reg="Tulostoma">T.</tp:taxon-name-part><tp:taxon-name-part taxon-name-part-type="species" reg="obesum">obesum</tp:taxon-name-part></tp:taxon-name></italic>” was not identical with the American holotype of <italic><tp:taxon-name><tp:taxon-name-part taxon-name-part-type="genus" reg="Tulostoma">T.</tp:taxon-name-part><tp:taxon-name-part taxon-name-part-type="species" reg="obesum">obesum</tp:taxon-name-part></tp:taxon-name></italic>, but was closely related to another American species described as <italic><tp:taxon-name><tp:taxon-name-part taxon-name-part-type="genus" reg="Tulostoma">T.</tp:taxon-name-part><tp:taxon-name-part taxon-name-part-type="species" reg="cretaceum">cretaceum</tp:taxon-name-part></tp:taxon-name></italic>. It was recovered as <tp:taxon-name><tp:taxon-name-part taxon-name-part-type="genus" reg="Tulostoma">T.</tp:taxon-name-part><tp:taxon-name-part taxon-name-part-type="uncertainty-rank">aff.</tp:taxon-name-part><tp:taxon-name-part taxon-name-part-type="species" reg="cretaceum">cretaceum</tp:taxon-name-part></tp:taxon-name> by <xref ref-type="bibr" rid="B12">Jeppson et al. (2017)</xref>. The <tp:taxon-name><tp:taxon-name-part taxon-name-part-type="genus" reg="Tulostoma">T.</tp:taxon-name-part><tp:taxon-name-part taxon-name-part-type="uncertainty-rank">aff.</tp:taxon-name-part><tp:taxon-name-part taxon-name-part-type="species" reg="cretaceum">cretaceum</tp:taxon-name-part></tp:taxon-name> from Hungary belongs to a complex of cryptic species with a strong geographical isolation. The type of <italic><tp:taxon-name><tp:taxon-name-part taxon-name-part-type="genus" reg="Tulostoma">T.</tp:taxon-name-part><tp:taxon-name-part taxon-name-part-type="species" reg="cretaceum">cretaceum</tp:taxon-name-part></tp:taxon-name></italic> was studied and successfully sequenced by <xref ref-type="bibr" rid="B8">Gube (2009)</xref>, but the ITS and <abbrev xmlns:xlink="http://www.w3.org/1999/xlink" xlink:title="28S nrRNA gene" id="ABBRID0EALDI" xlink:type="simple">LSU</abbrev> sequences have remained unpublished. We have kindly received these sequences from Matthias Gube allowing us to include them in the phylogenetic analyses. The phylogenetic analyses showed that the type of <italic><tp:taxon-name><tp:taxon-name-part taxon-name-part-type="genus" reg="Tulostoma">T.</tp:taxon-name-part><tp:taxon-name-part taxon-name-part-type="species" reg="cretaceum">cretaceum</tp:taxon-name-part></tp:taxon-name></italic> formed a distinct lineage within this complex (Fig. <xref ref-type="fig" rid="F1">1</xref>), proving that this North American species is different from the European and Asian lookalikes. Therefore, the Hungarian collections are proposed here as a novel species, <italic><tp:taxon-name><tp:taxon-name-part taxon-name-part-type="genus" reg="Tulostoma">T.</tp:taxon-name-part><tp:taxon-name-part taxon-name-part-type="species" reg="dunense">dunense</tp:taxon-name-part></tp:taxon-name></italic>, which is closely related to samples of <tp:taxon-name><tp:taxon-name-part taxon-name-part-type="genus" reg="Tulostoma">T.</tp:taxon-name-part><tp:taxon-name-part taxon-name-part-type="uncertainty-rank">aff.</tp:taxon-name-part><tp:taxon-name-part taxon-name-part-type="species" reg="cretaceum">cretaceum</tp:taxon-name-part></tp:taxon-name> collected in Hungary, Kazakhstan and in the Russian Federation as well as in Spain (Fig. <xref ref-type="fig" rid="F1">1</xref>). The main features to distinguish <italic><tp:taxon-name><tp:taxon-name-part taxon-name-part-type="genus" reg="Tulostoma">T.</tp:taxon-name-part><tp:taxon-name-part taxon-name-part-type="species" reg="dunense">dunense</tp:taxon-name-part></tp:taxon-name></italic> from the other species in the complex are mainly phylogenetic- and geographical-based data. <italic><tp:taxon-name><tp:taxon-name-part taxon-name-part-type="genus" reg="Tulostoma">Tulostoma</tp:taxon-name-part><tp:taxon-name-part taxon-name-part-type="species" reg="dunense">dunense</tp:taxon-name-part></tp:taxon-name></italic> has been a protected species under Hungarian law since 2005, but to date, it has erroneously been treated under various misinterpreted and dubious names, i.e. <italic><tp:taxon-name><tp:taxon-name-part taxon-name-part-type="genus" reg="Tulostoma">T.</tp:taxon-name-part><tp:taxon-name-part taxon-name-part-type="species" reg="volvulatum">volvulatum</tp:taxon-name-part></tp:taxon-name></italic>, <italic><tp:taxon-name><tp:taxon-name-part taxon-name-part-type="genus" reg="Tulostoma">T.</tp:taxon-name-part><tp:taxon-name-part taxon-name-part-type="species" reg="obesum">obesum</tp:taxon-name-part></tp:taxon-name></italic> and <tp:taxon-name><tp:taxon-name-part taxon-name-part-type="genus" reg="Tulostoma">T.</tp:taxon-name-part><tp:taxon-name-part taxon-name-part-type="uncertainty-rank">aff.</tp:taxon-name-part><tp:taxon-name-part taxon-name-part-type="species" reg="cretaceum">cretaceum</tp:taxon-name-part></tp:taxon-name>. The ITS region of <italic><tp:taxon-name><tp:taxon-name-part taxon-name-part-type="genus" reg="Tulostoma">T.</tp:taxon-name-part><tp:taxon-name-part taxon-name-part-type="species" reg="dunense">dunense</tp:taxon-name-part></tp:taxon-name></italic> differs from its closest clade represented by a single sequence (<tp:taxon-name><tp:taxon-name-part taxon-name-part-type="genus" reg="Tulostoma">T.</tp:taxon-name-part><tp:taxon-name-part taxon-name-part-type="uncertainty-rank">cf.</tp:taxon-name-part><tp:taxon-name-part taxon-name-part-type="species" reg="cretaceum">cretaceum</tp:taxon-name-part></tp:taxon-name> MJ3821, see Fig. <xref ref-type="fig" rid="F2">2</xref>) by at least 13 substitution and indel positions, which is a similarity of 98%. This sequence might represent a different species, but further collections need to be studied to clarify its taxonomic status. In contrast, low intraspecific genetic variation was detected in <italic><tp:taxon-name><tp:taxon-name-part taxon-name-part-type="genus" reg="Tulostoma">T.</tp:taxon-name-part><tp:taxon-name-part taxon-name-part-type="species" reg="dunense">dunense</tp:taxon-name-part></tp:taxon-name></italic> (0–4 substitution and indel positions). The ITS and <abbrev xmlns:xlink="http://www.w3.org/1999/xlink" xlink:title="28S nrRNA gene" id="ABBRID0EPPDI" xlink:type="simple">LSU</abbrev> sequences of an old collection identified by Long (<ext-link xmlns:xlink="http://www.w3.org/1999/xlink" xlink:type="simple" ext-link-type="uri" xlink:href="http://www.mycoportal.org">www.mycoportal.org</ext-link>) under the name <italic><tp:taxon-name><tp:taxon-name-part taxon-name-part-type="genus" reg="Schizostoma">Schizostoma</tp:taxon-name-part><tp:taxon-name-part taxon-name-part-type="species" reg="laceratum">laceratum</tp:taxon-name-part></tp:taxon-name></italic> (NY834492) collected in 1941 in New Mexico, were provided for us by Matthias Gube. Our phylogenetic analyses indicate that this specimen belongs to the <italic><tp:taxon-name><tp:taxon-name-part taxon-name-part-type="genus" reg="Tulostoma">T.</tp:taxon-name-part><tp:taxon-name-part taxon-name-part-type="species" reg="cretaceum">cretaceum</tp:taxon-name-part></tp:taxon-name></italic> complex as a distinct lineage. On the other hand, the nomenclature of the genus <italic><tp:taxon-name><tp:taxon-name-part taxon-name-part-type="genus" reg="Schizostoma">Schizostoma</tp:taxon-name-part></tp:taxon-name></italic>, as well as the species <italic><tp:taxon-name><tp:taxon-name-part taxon-name-part-type="genus" reg="Schizostoma">S.</tp:taxon-name-part><tp:taxon-name-part taxon-name-part-type="species" reg="laceratum">laceratum</tp:taxon-name-part></tp:taxon-name></italic> (<xref ref-type="bibr" rid="B5">Fries 1829</xref>; <xref ref-type="bibr" rid="B15">Léveillé 1846</xref>), seems to be problematic and needs further clarification.</p></tp:treatment-sec><tp:treatment-sec sec-type="material" id="SECID0EIRDI"><title>Specimens examined.</title><p>Hungary, Bács-Kiskun, Ágasegyháza, in open sand, 18 Feb 2021, P. Finy, FP-2021-02-18 (<abbrev xmlns:xlink="http://www.w3.org/1999/xlink" xlink:title="Eötvös Loránd University" id="ABBRID0EORDI" xlink:type="simple">ELTE</abbrev>); Bócsa, in open sand, 7 Dec 2019, P. Finy, FP-2019-12-07 (<abbrev xmlns:xlink="http://www.w3.org/1999/xlink" xlink:title="Eötvös Loránd University" id="ABBRID0ESRDI" xlink:type="simple">ELTE</abbrev>); Fülöpháza, 11 Apr 2006, <tp:taxon-name><tp:taxon-name-part taxon-name-part-type="genus" reg="Tulostoma">T.</tp:taxon-name-part></tp:taxon-name> Knutsson, <tp:taxon-name><tp:taxon-name-part taxon-name-part-type="genus" reg="Tulostoma">T.</tp:taxon-name-part></tp:taxon-name> Gunnarsson, J. Jeppson, M. Jeppson, MJ7759 (GB), Ibidem, in open sand, 5 Jun 2016, P. Finy, FP-2016-06-05 (<abbrev xmlns:xlink="http://www.w3.org/1999/xlink" xlink:title="Eötvös Loránd University" id="ABBRID0ECSDI" xlink:type="simple">ELTE</abbrev>); Izsák (Soltszentimre), in open sand, 21 Nov 2019, A. Nagy, B. Dima, DB-2021-11-21-2 (<abbrev xmlns:xlink="http://www.w3.org/1999/xlink" xlink:title="Eötvös Loránd University" id="ABBRID0EGSDI" xlink:type="simple">ELTE</abbrev>); Kéleshalom, in open sand, 6 Dec 2015, P. Finy, FP-2015-12-06 (<abbrev xmlns:xlink="http://www.w3.org/1999/xlink" xlink:title="Eötvös Loránd University" id="ABBRID0EKSDI" xlink:type="simple">ELTE</abbrev>); Ibidem, in open sand, 2 Jan 2022, P. Finy, I. Ölvedi, FP-2022-01-02-1 (<abbrev xmlns:xlink="http://www.w3.org/1999/xlink" xlink:title="Eötvös Loránd University" id="ABBRID0EOSDI" xlink:type="simple">ELTE</abbrev>); Tázlár, in open sand, 11 Dec 2016, P. Finy, FP-2016-12-11 (<abbrev xmlns:xlink="http://www.w3.org/1999/xlink" xlink:title="Eötvös Loránd University" id="ABBRID0ESSDI" xlink:type="simple">ELTE</abbrev>); Ibidem, in open sand, 2 Jan 2021, P. Finy, FP-2021-01-02 (<abbrev xmlns:xlink="http://www.w3.org/1999/xlink" xlink:title="Eötvös Loránd University" id="ABBRID0EWSDI" xlink:type="simple">ELTE</abbrev>). Pest, Örkény, former military training field, sand steppe vegetation, in open sand, 5 Nov 2001, J. Jeppson, M. Jeppson, MJ6103 (GB), Ibidem, in open sand, 6 Dec 2020, P. Finy, L. Albert, FP-2020-12-06 (<abbrev xmlns:xlink="http://www.w3.org/1999/xlink" xlink:title="Eötvös Loránd University" id="ABBRID0E1SDI" xlink:type="simple">ELTE</abbrev>).</p></tp:treatment-sec><tp:treatment-sec><!--Section generated to contain objects referenced in tp:taxon-treatment.--><fig id="F1" position="float" orientation="portrait"><object-id xmlns:xlink="http://www.w3.org/1999/xlink" content-type="doi" xlink:type="simple">10.3897/mycokeys.100.112458.figure1</object-id><object-id xmlns:xlink="http://www.w3.org/1999/xlink" content-type="arpha" xlink:type="simple">34E6DFF0-705D-58D2-BBFE-7378912AA657</object-id><label>Figure 1.</label><caption><p>Habitats of <italic><tp:taxon-name><tp:taxon-name-part taxon-name-part-type="genus" reg="Tulostoma">Tulostoma</tp:taxon-name-part></tp:taxon-name></italic> species in Hungary: <bold>a</bold><italic><tp:taxon-name><tp:taxon-name-part taxon-name-part-type="genus" reg="Tulostoma">T.</tp:taxon-name-part><tp:taxon-name-part taxon-name-part-type="species" reg="hungaricum">hungaricum</tp:taxon-name-part></tp:taxon-name></italic> in Orgovány <bold>b</bold><italic><tp:taxon-name><tp:taxon-name-part taxon-name-part-type="genus" reg="Tulostoma">T.</tp:taxon-name-part><tp:taxon-name-part taxon-name-part-type="species" reg="sacchariolens">sacchariolens</tp:taxon-name-part></tp:taxon-name></italic> in Orgovány <bold>c</bold><italic><tp:taxon-name><tp:taxon-name-part taxon-name-part-type="genus" reg="Tulostoma">T.</tp:taxon-name-part><tp:taxon-name-part taxon-name-part-type="species" reg="dunense">dunense</tp:taxon-name-part></tp:taxon-name></italic> in Izsák (Soltszentimre) <bold>d</bold><italic><tp:taxon-name><tp:taxon-name-part taxon-name-part-type="genus" reg="Tulostoma">T.</tp:taxon-name-part><tp:taxon-name-part taxon-name-part-type="species" reg="shaihuludii">shaihuludii</tp:taxon-name-part></tp:taxon-name></italic> in Izsák (Soltszentimre). Photos: P. Finy.</p></caption><graphic xmlns:xlink="http://www.w3.org/1999/xlink" xlink:href="mycokeys-100-153-g001.jpg" position="float" orientation="portrait" xlink:type="simple" id="oo_944689.jpg"><uri content-type="original_file" xlink:type="simple">https://binary.pensoft.net/fig/944689</uri></graphic></fig><fig id="F2" position="float" orientation="portrait"><object-id xmlns:xlink="http://www.w3.org/1999/xlink" content-type="doi" xlink:type="simple">10.3897/mycokeys.100.112458.figure2</object-id><object-id xmlns:xlink="http://www.w3.org/1999/xlink" content-type="arpha" xlink:type="simple">6FE1117A-E809-5BD5-9FC9-5C8124EE18B1</object-id><label>Figure 2.</label><caption><p>Maximum Likelihood (RAxML) tree of concatenated nrDNA ITS, nrDNA <abbrev xmlns:xlink="http://www.w3.org/1999/xlink" xlink:title="28S nrRNA gene" id="ABBRID0EOXCI" xlink:type="simple">LSU</abbrev> and <italic>tef1-α</italic> sequences of representative species of the genus <italic><tp:taxon-name><tp:taxon-name-part taxon-name-part-type="genus" reg="Tulostoma">Tulostoma</tp:taxon-name-part></tp:taxon-name></italic> and the four newly-introduced species in the present study. Sequences obtained in this study are shown in bold blue. After the voucher number, the species and the country of origin are shown. Then, the type specimens are indicated. <abbrev xmlns:xlink="http://www.w3.org/1999/xlink" xlink:title="Maximum Likelihood" id="ABBRID0E2XCI" xlink:type="simple">ML</abbrev> bootstrap support values (≥ 70) are shown before slashes and Bayesian posterior probabilities (≥ 0.90) are shown after slashes. Highlighted sections indicate affiliations to the four novel <italic><tp:taxon-name><tp:taxon-name-part taxon-name-part-type="genus" reg="Tulostoma">Tulostoma</tp:taxon-name-part></tp:taxon-name></italic> species: <italic><tp:taxon-name><tp:taxon-name-part taxon-name-part-type="genus" reg="Tulostoma">T.</tp:taxon-name-part><tp:taxon-name-part taxon-name-part-type="species" reg="dunense">dunense</tp:taxon-name-part></tp:taxon-name></italic>, <italic><tp:taxon-name><tp:taxon-name-part taxon-name-part-type="genus" reg="Tulostoma">T.</tp:taxon-name-part><tp:taxon-name-part taxon-name-part-type="species" reg="hungaricum">hungaricum</tp:taxon-name-part></tp:taxon-name></italic>, <italic><tp:taxon-name><tp:taxon-name-part taxon-name-part-type="genus" reg="Tulostoma">T.</tp:taxon-name-part><tp:taxon-name-part taxon-name-part-type="species" reg="sacchariolens">sacchariolens</tp:taxon-name-part></tp:taxon-name></italic> and <italic><tp:taxon-name><tp:taxon-name-part taxon-name-part-type="genus" reg="Tulostoma">T.</tp:taxon-name-part><tp:taxon-name-part taxon-name-part-type="species" reg="shaihuludii">shaihuludii</tp:taxon-name-part></tp:taxon-name></italic>. The illustrations exhibit basidiomata and basidiospore characteristics of the novel species. <italic><tp:taxon-name><tp:taxon-name-part taxon-name-part-type="genus" reg="Tulostoma">Tulostoma</tp:taxon-name-part><tp:taxon-name-part taxon-name-part-type="species" reg="pulchellum">pulchellum</tp:taxon-name-part></tp:taxon-name></italic> (MJ7833) and <italic><tp:taxon-name><tp:taxon-name-part taxon-name-part-type="genus" reg="Tulostoma">T.</tp:taxon-name-part><tp:taxon-name-part taxon-name-part-type="species" reg="striatum">striatum</tp:taxon-name-part></tp:taxon-name></italic> (Fritz) served as multiple outgroups. The scale bar indicates expected changes per site per branch.</p></caption><graphic xmlns:xlink="http://www.w3.org/1999/xlink" xlink:href="mycokeys-100-153-g002.jpg" position="float" orientation="portrait" xlink:type="simple" id="oo_944690.jpg"><uri content-type="original_file" xlink:type="simple">https://binary.pensoft.net/fig/944690</uri></graphic></fig></tp:treatment-sec><ref-list><ref id="B10"><mixed-citation xmlns:xlink="http://www.w3.org/1999/xlink" xlink:type="simple"><person-group><name name-style="western"><surname>Hollós</surname><given-names>L</given-names></name></person-group> (<year>1904</year>) Die Gasteromyceten Ungarns. Oswald Weigel, Leipzig.</mixed-citation></ref><ref id="B28"><mixed-citation xmlns:xlink="http://www.w3.org/1999/xlink" xlink:type="simple"><person-group><name name-style="western"><surname>Siller</surname><given-names>I</given-names></name><name name-style="western"><surname>Vasas</surname><given-names>G</given-names></name></person-group> (<year>1995</year>) <article-title>Red list of macrofungi of Hungary (revised edition).</article-title><source>Studia Botanica Hungarica</source><volume>26</volume>: <fpage>7</fpage>–<lpage>14</lpage>.</mixed-citation></ref><ref id="B2"><mixed-citation xmlns:xlink="http://www.w3.org/1999/xlink" xlink:type="simple"><person-group><name name-style="western"><surname>Babos</surname><given-names>M</given-names></name></person-group> (<year>1999</year>) <article-title>Higher fungi (<tp:taxon-name><tp:taxon-name-part taxon-name-part-type="phylum">Basidiomycotina</tp:taxon-name-part></tp:taxon-name>) of the Kiskunság National Park and its environs.</article-title> In: <person-group><name name-style="western"><surname>Lőkös</surname><given-names>L</given-names></name><name name-style="western"><surname>Rajczy</surname><given-names>M</given-names></name></person-group> (<role>Eds</role>) <issue-title>The flora of the Kiskunság National Park 2.</issue-title><source>Cryptogams, Hungarian Natural History Museum, Budapest</source>, <fpage>199</fpage>–<lpage>298</lpage>.</mixed-citation></ref><ref id="B29"><mixed-citation xmlns:xlink="http://www.w3.org/1999/xlink" xlink:type="simple"><person-group><name name-style="western"><surname>Siller</surname><given-names>I</given-names></name><name name-style="western"><surname>Vasas</surname><given-names>G</given-names></name><name name-style="western"><surname>Pál-Fám</surname><given-names>F</given-names></name><name name-style="western"><surname>Bratek</surname><given-names>Z</given-names></name><name name-style="western"><surname>Zagyva</surname><given-names>I</given-names></name><name name-style="western"><surname>Fodor</surname><given-names>L</given-names></name></person-group> (<year>2005</year>) <article-title>Hungarian distribution of the legally protected macrofungi species.</article-title><source>Studia Botanica Hungarica</source><volume>36</volume>: <fpage>131</fpage>–<lpage>163</lpage>.</mixed-citation></ref><ref id="B30"><mixed-citation xmlns:xlink="http://www.w3.org/1999/xlink" xlink:type="simple"><person-group><name name-style="western"><surname>Siller</surname><given-names>I</given-names></name><name name-style="western"><surname>Dima</surname><given-names>B</given-names></name><name name-style="western"><surname>Albert</surname><given-names>L</given-names></name><name name-style="western"><surname>Vasas</surname><given-names>G</given-names></name><name name-style="western"><surname>Fodor</surname><given-names>L</given-names></name><name name-style="western"><surname>Pál-Fám</surname><given-names>F</given-names></name><name name-style="western"><surname>Bratek</surname><given-names>Z</given-names></name><name name-style="western"><surname>Zagyva</surname><given-names>I</given-names></name></person-group> (<year>2006</year>) <article-title>Protected macrofungi in Hungary. Mikol. Közlemények.</article-title><source>Clusiana</source><volume>45</volume>(<issue>1–3</issue>): <fpage>3</fpage>–<lpage>158</lpage>.</mixed-citation></ref><ref id="B24"><mixed-citation xmlns:xlink="http://www.w3.org/1999/xlink" xlink:type="simple"><person-group><name name-style="western"><surname>Rimóczi</surname><given-names>I</given-names></name><name name-style="western"><surname>Jeppson</surname><given-names>M</given-names></name><name name-style="western"><surname>Benedek</surname><given-names>L</given-names></name></person-group> (<year>2011</year>) Characteristic and rare species of <tp:taxon-name><tp:taxon-name-part taxon-name-part-type="class">Gasteromycetes</tp:taxon-name-part></tp:taxon-name> in Eupannonicum. <tp:taxon-name><tp:taxon-name-part taxon-name-part-type="kingdom">Fungi</tp:taxon-name-part></tp:taxon-name> Non Delineati : Raro Vel Haud Perspecte et Explorate Descripti aut Definite Picti: 56–57. [Edizioni Candusso, Alassio]</mixed-citation></ref><ref id="B1"><mixed-citation xmlns:xlink="http://www.w3.org/1999/xlink" xlink:type="simple"><person-group><name name-style="western"><surname>Altés</surname><given-names>A</given-names></name><name name-style="western"><surname>Moreno</surname><given-names>G</given-names></name><name name-style="western"><surname>Wright</surname><given-names>JE</given-names></name></person-group> (<year>1999</year>) <article-title>Notes on <italic><tp:taxon-name><tp:taxon-name-part taxon-name-part-type="genus">Tulostoma</tp:taxon-name-part><tp:taxon-name-part taxon-name-part-type="species">volvulatum</tp:taxon-name-part></tp:taxon-name></italic> and <italic><tp:taxon-name><tp:taxon-name-part taxon-name-part-type="genus">T.</tp:taxon-name-part><tp:taxon-name-part taxon-name-part-type="species">giovanellae</tp:taxon-name-part></tp:taxon-name></italic>.</article-title><source>Mycological Research</source><volume>103</volume>(<issue>1</issue>): <fpage>91</fpage>–<lpage>98</lpage>. <ext-link xlink:href="10.1017/S0953756298006704" ext-link-type="doi" xlink:type="simple">https://doi.org/10.1017/S0953756298006704</ext-link></mixed-citation></ref><ref id="B11"><mixed-citation xmlns:xlink="http://www.w3.org/1999/xlink" xlink:type="simple"><person-group><name name-style="western"><surname>Hollós</surname><given-names>L</given-names></name></person-group> (<year>1913</year>) <article-title>Zu den Gasteromyceten Ungarns – Magyarország Gasteromycetái-hoz.</article-title><source>Magyar Botanikai Lapok</source><volume>12</volume>(<issue>6–7</issue>): <fpage>194</fpage>–<lpage>200</lpage>.</mixed-citation></ref><ref id="B18"><mixed-citation xmlns:xlink="http://www.w3.org/1999/xlink" xlink:type="simple"><person-group><name name-style="western"><surname>Nagy</surname><given-names>L</given-names></name><name name-style="western"><surname>Babos</surname><given-names>M</given-names></name></person-group> (<year>1969</year>) <article-title>Vorkommen einer seltenen Stielbovist-Art (<italic><tp:taxon-name><tp:taxon-name-part taxon-name-part-type="genus">Tulostoma</tp:taxon-name-part><tp:taxon-name-part taxon-name-part-type="species">giovanellae</tp:taxon-name-part></tp:taxon-name></italic> Bres. in Ungarn).</article-title><source>Mikológiai Közlemények</source><volume>1969</volume>(<issue>2</issue>): <fpage>115</fpage>–<lpage>121</lpage>.</mixed-citation></ref><ref id="B12"><mixed-citation xmlns:xlink="http://www.w3.org/1999/xlink" xlink:type="simple"><person-group><name name-style="western"><surname>Jeppson</surname><given-names>M</given-names></name><name name-style="western"><surname>Altes</surname><given-names>A</given-names></name><name name-style="western"><surname>Moreno</surname><given-names>G</given-names></name><name name-style="western"><surname>Nilsson</surname><given-names>RH</given-names></name><name name-style="western"><surname>Loarce</surname><given-names>Y</given-names></name><name name-style="western"><surname>de Bustos</surname><given-names>A</given-names></name><name name-style="western"><surname>Larsson</surname><given-names>E</given-names></name></person-group> (<year>2017</year>) <article-title>Unexpected high species diversity among European stalked puffballs – a contribution to the phylogeny and taxonomy of the genus <italic><tp:taxon-name><tp:taxon-name-part taxon-name-part-type="genus">Tulostoma</tp:taxon-name-part></tp:taxon-name></italic> (<tp:taxon-name><tp:taxon-name-part taxon-name-part-type="order">Agaricales</tp:taxon-name-part></tp:taxon-name>).</article-title><source>MycoKeys</source><volume>21</volume>: <fpage>33</fpage>–<lpage>88</lpage>. <ext-link xlink:href="10.3897/mycokeys.21.12176" ext-link-type="doi" xlink:type="simple">https://doi.org/10.3897/mycokeys.21.12176</ext-link></mixed-citation></ref><ref id="B8"><mixed-citation xmlns:xlink="http://www.w3.org/1999/xlink" xlink:type="simple"><person-group><name name-style="western"><surname>Gube</surname><given-names>M</given-names></name></person-group> (<year>2009</year>) <source>Ontogeny and phylogeny of gasteroid members of <tp:taxon-name><tp:taxon-name-part taxon-name-part-type="family">Agaricaceae</tp:taxon-name-part></tp:taxon-name> (<tp:taxon-name><tp:taxon-name-part taxon-name-part-type="class">Basidiomycetes</tp:taxon-name-part></tp:taxon-name>).</source><publisher-name>PhD Dissertation</publisher-name>, <publisher-loc>University of Jena, Jena, Germany</publisher-loc>, <size units="page">145 pp</size>. <ext-link xlink:href="https://d-nb.info/999990691/34" ext-link-type="uri" xlink:type="simple">https://d-nb.info/999990691/34</ext-link></mixed-citation></ref><ref id="B5"><mixed-citation xmlns:xlink="http://www.w3.org/1999/xlink" xlink:type="simple"><person-group><name name-style="western"><surname>Fries</surname><given-names>EM</given-names></name></person-group> (<year>1829</year>) Systema mycologicum. Vol. 3. Gryphiswaldiae, 524 pp. + 202 pp.</mixed-citation></ref><ref id="B15"><mixed-citation xmlns:xlink="http://www.w3.org/1999/xlink" xlink:type="simple"><person-group><name name-style="western"><surname>Léveillé</surname><given-names>J-H</given-names></name></person-group> (<year>1846</year>) <article-title>Description des champignons de l’herbier du muséum de Paris. Annales des Sciences Naturelles sér. 3.</article-title><source>Botanique</source><volume>5</volume>: <fpage>111</fpage>–<lpage>166</lpage>.</mixed-citation></ref></ref-list></tp:taxon-treatment>
