# Supplementary material for: ﻿Exploring diversity within the genus Tulostoma (Basidiomycota, Agaricales) in the Pannonian sandy steppe: four fascinating novel species from Hungary
Source: MycoKeys. 2023 Nov 29;100:153–70. doi: 10.3897/mycokeys.100.112458 (PMC10701910; doi:10.3897/mycokeys.100.112458)
Supplement: XML Treatment for Tulostoma hungaricum [file mycokeys.100.112458-treatment2.xml]

<!DOCTYPE tp:taxon-treatment
  PUBLIC "-//TaxonX//DTD Taxonomic Treatment Publishing DTD v0 20100105//EN" "tax-treatment-NSO.dtd">
<tp:taxon-treatment xmlns:tp="http://www.plazi.org/taxpub"><tp:treatment-meta><kwd-group><label>Taxon classification</label><kwd>
                <named-content content-type="kingdom">Fungi</named-content>
              </kwd><kwd>
                <named-content content-type="order">Agaricales</named-content>
              </kwd><kwd>
                <named-content content-type="family">Agaricaceae</named-content>
              </kwd></kwd-group><mixed-citation publication-type="journal"><person-group><name><surname>Finy</surname><given-names>Péter</given-names></name><name><surname>Jeppson</surname><given-names>Mikael</given-names></name><name><surname>Knapp</surname><given-names>Dániel G.</given-names></name><name><surname>Papp</surname><given-names>Viktor</given-names></name><name><surname>Albert</surname><given-names>László</given-names></name><name><surname>Ölvedi</surname><given-names>István</given-names></name><name><surname>Bóka</surname><given-names>Károly</given-names></name><name><surname>Varga</surname><given-names>Dóra</given-names></name><name><surname>Kovács</surname><given-names>Gábor M.</given-names></name><name><surname>Dima</surname><given-names>Bálint</given-names></name></person-group><article-title>﻿Exploring diversity within the genus <italic><tp:taxon-name><tp:taxon-name-part taxon-name-part-type="genus" reg="Tulostoma">Tulostoma</tp:taxon-name-part></tp:taxon-name></italic> (<tp:taxon-name><tp:taxon-name-part taxon-name-part-type="phylum">Basidiomycota</tp:taxon-name-part></tp:taxon-name>, <tp:taxon-name><tp:taxon-name-part taxon-name-part-type="order">Agaricales</tp:taxon-name-part></tp:taxon-name>) in the Pannonian sandy steppe: four fascinating novel species from Hungary</article-title><source>MycoKeys</source><day>29</day><month>11</month><year>2023</year><volume>100</volume><fpage>153</fpage><lpage>170</lpage><pub-id pub-id-type="doi">10.3897/mycokeys.100.112458</pub-id></mixed-citation></tp:treatment-meta><tp:nomenclature><label>﻿</label><tp:taxon-name>
              <object-id xmlns:xlink="http://www.w3.org/1999/xlink" content-type="arpha" xlink:type="simple">56D1B89E-9B0A-57C4-8D79-80023FE5654B</object-id>
              <tp:taxon-name-part taxon-name-part-type="genus" reg="Tulostoma">Tulostoma</tp:taxon-name-part>
              <tp:taxon-name-part taxon-name-part-type="species" reg="hungaricum">hungaricum</tp:taxon-name-part>
              <object-id xmlns:xlink="http://www.w3.org/1999/xlink" content-type="mycobank" xlink:type="simple">MB 849932</object-id>
            </tp:taxon-name><tp:taxon-authority>Finy, Jeppson, L. Albert, Ölvedi &amp; Dima</tp:taxon-authority><tp:taxon-status xmlns:xlink="http://www.w3.org/1999/xlink" xlink:type="simple">sp. nov.</tp:taxon-status><xref ref-type="fig" rid="F4">Fig. 4</xref></tp:nomenclature><tp:treatment-sec sec-type="Holotype" id="SECID0EMUDI"><title>Holotype.</title><p>Hungary, Bács-Kiskun, Bócsa, open sandy grassland, on sandy sites with scattered vegetation, near <italic><tp:taxon-name><tp:taxon-name-part taxon-name-part-type="genus" reg="Juniperus">Juniperus</tp:taxon-name-part><tp:taxon-name-part taxon-name-part-type="species" reg="communis">communis</tp:taxon-name-part></tp:taxon-name></italic> shrubs 24 Jan 2021, P. Finy, FP-2021-01-24a (BP112641, isotype GB). GenBank: ITS <ext-link xmlns:xlink="http://www.w3.org/1999/xlink" ext-link-type="gen" xlink:href="OR722630" xlink:type="simple">OR722630</ext-link>, <abbrev xmlns:xlink="http://www.w3.org/1999/xlink" xlink:title="28S nrRNA gene" id="ABBRID0ECVDI" xlink:type="simple">LSU</abbrev><ext-link xmlns:xlink="http://www.w3.org/1999/xlink" ext-link-type="gen" xlink:href="OR722653" xlink:type="simple">OR722653</ext-link>.</p></tp:treatment-sec><tp:treatment-sec sec-type="etymology" id="SECID0ELVDI"><title>Etymology.</title><p>With reference to Hungary where it was discovered.</p></tp:treatment-sec><tp:treatment-sec sec-type="description" id="SECID0EQVDI"><title>Description.</title><p>Spore-sac subglobose, 3–6 mm. Exoperidium hyphal, heavily encrusting sand grains. Endoperidium white, pitted from adhering sand grains. Mouth small, fibrillose- fimbriate with a small and inconspicuous mouth. Socket inconspicuous. Stem slender, 9–15 × 1–1.5 mm, whitish, not bulbous. Gleba ochraceous brown. Capillitium elastic, 2–6 µm in diameter with walls 0.5–2 µm in diameter and moderate branching. Septa in general not widened. Basidiospores subglobose, 4.9–5.7 × 4.5–5.1 µm (av. 5.2 × 4.8 µm), varied in size, with fine, but visible ornamentation. <abbrev xmlns:xlink="http://www.w3.org/1999/xlink" xlink:title="scanning electron microscope" id="ABBRID0EWVDI" xlink:type="simple">SEM</abbrev>-photos show low verrucae coalescing in short lines.</p><fig id="F4" position="float" orientation="portrait"><object-id xmlns:xlink="http://www.w3.org/1999/xlink" content-type="doi" xlink:type="simple">10.3897/mycokeys.100.112458.figure4</object-id><object-id xmlns:xlink="http://www.w3.org/1999/xlink" content-type="arpha" xlink:type="simple">A68A5772-F2EB-582E-AB73-32F2837BF814</object-id><label>Figure 4.</label><caption><p><italic><tp:taxon-name><tp:taxon-name-part taxon-name-part-type="genus" reg="Tulostoma">Tulostoma</tp:taxon-name-part><tp:taxon-name-part taxon-name-part-type="species" reg="hungaricum">hungaricum</tp:taxon-name-part></tp:taxon-name></italic>: <bold>a, c–g</bold> FP-2021-01-24a (BP112641, holotype), Bócsa <bold>b</bold> FP-2019-11-23, Orgovány <bold>a–c</bold> basidiocarps <bold>d, e</bold> basidiospores <bold>f, g</bold> capillitium with basidiospores. Scale bars: 1 µm (<bold>d</bold>); 10 µm (<bold>e</bold>); 20 µm (<bold>f, g</bold>). Photos: <bold>a, b, e–g</bold> P. Finy <bold>c</bold> L. Albert <bold>d</bold> K. Bóka.</p></caption><graphic xmlns:xlink="http://www.w3.org/1999/xlink" xlink:href="mycokeys-100-153-g004.jpg" position="float" orientation="portrait" xlink:type="simple" id="oo_944692.jpg"><uri content-type="original_file" xlink:type="simple">https://binary.pensoft.net/fig/944692</uri></graphic></fig></tp:treatment-sec><tp:treatment-sec sec-type="habitat" id="SECID0EIXDI"><title>Habitat and distribution.</title><p><italic><tp:taxon-name><tp:taxon-name-part taxon-name-part-type="genus" reg="Tulostoma">Tulostoma</tp:taxon-name-part><tp:taxon-name-part taxon-name-part-type="species" reg="hungaricum">hungaricum</tp:taxon-name-part></tp:taxon-name></italic> occurs in the calcareous, sandy steppe areas, in dry and exposed habitats on bare sand. It has, to date, been found on the sheltered and sun-exposed, extremely warm sandy spots on the south-facing sides of <italic><tp:taxon-name><tp:taxon-name-part taxon-name-part-type="genus" reg="Juniperus">Juniperus</tp:taxon-name-part><tp:taxon-name-part taxon-name-part-type="species" reg="communis">communis</tp:taxon-name-part></tp:taxon-name></italic>. So far, it has only been found in few localities of the Kiskunság National Park, Central Hungary.</p></tp:treatment-sec><tp:treatment-sec sec-type="notes" id="SECID0EEYDI"><title>Notes.</title><p><italic><tp:taxon-name><tp:taxon-name-part taxon-name-part-type="genus" reg="Tulostoma">Tulostoma</tp:taxon-name-part><tp:taxon-name-part taxon-name-part-type="species" reg="hungaricum">hungaricum</tp:taxon-name-part></tp:taxon-name></italic> is the smallest <italic><tp:taxon-name><tp:taxon-name-part taxon-name-part-type="genus" reg="Tulostoma">Tulostoma</tp:taxon-name-part></tp:taxon-name></italic> species in Europe. It sometimes shares its habitat with <italic><tp:taxon-name><tp:taxon-name-part taxon-name-part-type="genus" reg="Tulostoma">T.</tp:taxon-name-part><tp:taxon-name-part taxon-name-part-type="species" reg="pannonicum">pannonicum</tp:taxon-name-part></tp:taxon-name></italic>, another species forming small basidiomata. The latter is, however, easily distinguished on its ochraceous stem, membranous exoperidium and smaller spores. <italic><tp:taxon-name><tp:taxon-name-part taxon-name-part-type="genus" reg="Tulostoma">Tulostoma</tp:taxon-name-part><tp:taxon-name-part taxon-name-part-type="species" reg="hungaricum">hungaricum</tp:taxon-name-part></tp:taxon-name></italic> is an isolated species belonging to the well-supported Clade 7 according to <xref ref-type="bibr" rid="B12">Jeppson et al. (2017)</xref>, together with <italic><tp:taxon-name><tp:taxon-name-part taxon-name-part-type="genus" reg="Tulostoma">T.</tp:taxon-name-part><tp:taxon-name-part taxon-name-part-type="species" reg="submembranaceum">submembranaceum</tp:taxon-name-part></tp:taxon-name></italic> from Mexico, <tp:taxon-name><tp:taxon-name-part taxon-name-part-type="genus" reg="Tulostoma">T.</tp:taxon-name-part><tp:taxon-name-part taxon-name-part-type="uncertainty-rank">cf.</tp:taxon-name-part><tp:taxon-name-part taxon-name-part-type="species" reg="submembranaceum">submembranaceum</tp:taxon-name-part></tp:taxon-name> from Spain and the below-described new species <italic><tp:taxon-name><tp:taxon-name-part taxon-name-part-type="genus" reg="Tulostoma">T.</tp:taxon-name-part><tp:taxon-name-part taxon-name-part-type="species" reg="sacchariolens">sacchariolens</tp:taxon-name-part></tp:taxon-name></italic>. In the ITS region, <italic><tp:taxon-name><tp:taxon-name-part taxon-name-part-type="genus" reg="Tulostoma">T.</tp:taxon-name-part><tp:taxon-name-part taxon-name-part-type="species" reg="hungaricum">hungaricum</tp:taxon-name-part></tp:taxon-name></italic> differs from its closest species (<italic><tp:taxon-name><tp:taxon-name-part taxon-name-part-type="genus" reg="Tulostoma">T.</tp:taxon-name-part><tp:taxon-name-part taxon-name-part-type="species" reg="submembranaceum">submembranaceum</tp:taxon-name-part></tp:taxon-name></italic>, see Fig. <xref ref-type="fig" rid="F1">1</xref>) by almost 90 substitution and indel positions, which is a similarity of 87%. Low intraspecific genetic variability was observed in <italic><tp:taxon-name><tp:taxon-name-part taxon-name-part-type="genus" reg="Tulostoma">T.</tp:taxon-name-part><tp:taxon-name-part taxon-name-part-type="species" reg="hungaricum">hungaricum</tp:taxon-name-part></tp:taxon-name></italic> by a difference of 0–3 substitution and indel positions.</p></tp:treatment-sec><tp:treatment-sec sec-type="material" id="SECID0E52DI"><title>Specimens examined.</title><p>Hungary, Bács-Kiskun, Kéleshalom, open sandy grassland, near <italic><tp:taxon-name><tp:taxon-name-part taxon-name-part-type="genus" reg="Juniperus">Juniperus</tp:taxon-name-part><tp:taxon-name-part taxon-name-part-type="species" reg="communis">communis</tp:taxon-name-part></tp:taxon-name></italic>, 2 Jan 2022, P. Finy, I. Ölvedi, L. Albert, FP-2022-01-02-2 (<abbrev xmlns:xlink="http://www.w3.org/1999/xlink" xlink:title="Eötvös Loránd University" id="ABBRID0EP3DI" xlink:type="simple">ELTE</abbrev>); Orgovány, open sandy grassland, near <italic><tp:taxon-name><tp:taxon-name-part taxon-name-part-type="genus" reg="Juniperus">Juniperus</tp:taxon-name-part><tp:taxon-name-part taxon-name-part-type="species" reg="communis">communis</tp:taxon-name-part></tp:taxon-name></italic>, 23 Nov 2019, P. Finy, I. Ölvedi, L. Albert, FP-2019-11-23 (<abbrev xmlns:xlink="http://www.w3.org/1999/xlink" xlink:title="Eötvös Loránd University" id="ABBRID0E53DI" xlink:type="simple">ELTE</abbrev>); Ibidem, open sandy grassland, near <italic><tp:taxon-name><tp:taxon-name-part taxon-name-part-type="genus" reg="Juniperus">Juniperus</tp:taxon-name-part><tp:taxon-name-part taxon-name-part-type="species" reg="communis">communis</tp:taxon-name-part></tp:taxon-name></italic>, 19 Feb 2021, P. Finy, I. Ölvedi, L. Albert, FP-2021-02-19 (<abbrev xmlns:xlink="http://www.w3.org/1999/xlink" xlink:title="Eötvös Loránd University" id="ABBRID0EN4DI" xlink:type="simple">ELTE</abbrev>).</p></tp:treatment-sec><tp:treatment-sec sec-type="Morphologically examined specimens" id="SECID0ER4DI"><title>Morphologically examined specimens.</title><p>Hungary, Bács-Kiskun, Bócsa, open sandy grassland, near <italic><tp:taxon-name><tp:taxon-name-part taxon-name-part-type="genus" reg="Juniperus">Juniperus</tp:taxon-name-part><tp:taxon-name-part taxon-name-part-type="species" reg="communis">communis</tp:taxon-name-part></tp:taxon-name></italic>, 3 Dec 2022, P. Finy, I. Ölvedi, L. Albert, FP-2022-12-03 (herb. Finy); Fülöpháza, open sandy grassland, near <italic><tp:taxon-name><tp:taxon-name-part taxon-name-part-type="genus" reg="Juniperus">Juniperus</tp:taxon-name-part><tp:taxon-name-part taxon-name-part-type="species" reg="communis">communis</tp:taxon-name-part></tp:taxon-name></italic>, 14 Jan 2023, P. Finy, I. Ölvedi, L. Albert, FP-2023-01-14 (herb. Finy); Pest, Tatárszentgyörgy, open sandy grassland, near <italic><tp:taxon-name><tp:taxon-name-part taxon-name-part-type="genus" reg="Juniperus">Juniperus</tp:taxon-name-part><tp:taxon-name-part taxon-name-part-type="species" reg="communis">communis</tp:taxon-name-part></tp:taxon-name></italic>, 17 Dec 2022, I. Ölvedi, OP-2022-12-17 (herb. Ölvedi).</p></tp:treatment-sec><tp:treatment-sec><!--Section generated to contain objects referenced in tp:taxon-treatment.--><fig id="F1" position="float" orientation="portrait"><object-id xmlns:xlink="http://www.w3.org/1999/xlink" content-type="doi" xlink:type="simple">10.3897/mycokeys.100.112458.figure1</object-id><object-id xmlns:xlink="http://www.w3.org/1999/xlink" content-type="arpha" xlink:type="simple">34E6DFF0-705D-58D2-BBFE-7378912AA657</object-id><label>Figure 1.</label><caption><p>Habitats of <italic><tp:taxon-name><tp:taxon-name-part taxon-name-part-type="genus" reg="Tulostoma">Tulostoma</tp:taxon-name-part></tp:taxon-name></italic> species in Hungary: <bold>a</bold><italic><tp:taxon-name><tp:taxon-name-part taxon-name-part-type="genus" reg="Tulostoma">T.</tp:taxon-name-part><tp:taxon-name-part taxon-name-part-type="species" reg="hungaricum">hungaricum</tp:taxon-name-part></tp:taxon-name></italic> in Orgovány <bold>b</bold><italic><tp:taxon-name><tp:taxon-name-part taxon-name-part-type="genus" reg="Tulostoma">T.</tp:taxon-name-part><tp:taxon-name-part taxon-name-part-type="species" reg="sacchariolens">sacchariolens</tp:taxon-name-part></tp:taxon-name></italic> in Orgovány <bold>c</bold><italic><tp:taxon-name><tp:taxon-name-part taxon-name-part-type="genus" reg="Tulostoma">T.</tp:taxon-name-part><tp:taxon-name-part taxon-name-part-type="species" reg="dunense">dunense</tp:taxon-name-part></tp:taxon-name></italic> in Izsák (Soltszentimre) <bold>d</bold><italic><tp:taxon-name><tp:taxon-name-part taxon-name-part-type="genus" reg="Tulostoma">T.</tp:taxon-name-part><tp:taxon-name-part taxon-name-part-type="species" reg="shaihuludii">shaihuludii</tp:taxon-name-part></tp:taxon-name></italic> in Izsák (Soltszentimre). Photos: P. Finy.</p></caption><graphic xmlns:xlink="http://www.w3.org/1999/xlink" xlink:href="mycokeys-100-153-g001.jpg" position="float" orientation="portrait" xlink:type="simple" id="oo_944689.jpg"><uri content-type="original_file" xlink:type="simple">https://binary.pensoft.net/fig/944689</uri></graphic></fig></tp:treatment-sec><ref-list><ref id="B12"><mixed-citation xmlns:xlink="http://www.w3.org/1999/xlink" xlink:type="simple"><person-group><name name-style="western"><surname>Jeppson</surname><given-names>M</given-names></name><name name-style="western"><surname>Altes</surname><given-names>A</given-names></name><name name-style="western"><surname>Moreno</surname><given-names>G</given-names></name><name name-style="western"><surname>Nilsson</surname><given-names>RH</given-names></name><name name-style="western"><surname>Loarce</surname><given-names>Y</given-names></name><name name-style="western"><surname>de Bustos</surname><given-names>A</given-names></name><name name-style="western"><surname>Larsson</surname><given-names>E</given-names></name></person-group> (<year>2017</year>) <article-title>Unexpected high species diversity among European stalked puffballs – a contribution to the phylogeny and taxonomy of the genus <italic><tp:taxon-name><tp:taxon-name-part taxon-name-part-type="genus">Tulostoma</tp:taxon-name-part></tp:taxon-name></italic> (<tp:taxon-name><tp:taxon-name-part taxon-name-part-type="order">Agaricales</tp:taxon-name-part></tp:taxon-name>).</article-title><source>MycoKeys</source><volume>21</volume>: <fpage>33</fpage>–<lpage>88</lpage>. <ext-link xlink:href="10.3897/mycokeys.21.12176" ext-link-type="doi" xlink:type="simple">https://doi.org/10.3897/mycokeys.21.12176</ext-link></mixed-citation></ref></ref-list></tp:taxon-treatment>
