# Supplementary material for: ﻿Exploring diversity within the genus Tulostoma (Basidiomycota, Agaricales) in the Pannonian sandy steppe: four fascinating novel species from Hungary
Source: MycoKeys. 2023 Nov 29;100:153–70. doi: 10.3897/mycokeys.100.112458 (PMC10701910; doi:10.3897/mycokeys.100.112458)
Supplement: XML Treatment for Tulostoma sacchariolens [file mycokeys.100.112458-treatment3.xml]

<!DOCTYPE tp:taxon-treatment
  PUBLIC "-//TaxonX//DTD Taxonomic Treatment Publishing DTD v0 20100105//EN" "tax-treatment-NSO.dtd">
<tp:taxon-treatment xmlns:tp="http://www.plazi.org/taxpub"><tp:treatment-meta><kwd-group><label>Taxon classification</label><kwd>
                <named-content content-type="kingdom">Fungi</named-content>
              </kwd><kwd>
                <named-content content-type="order">Agaricales</named-content>
              </kwd><kwd>
                <named-content content-type="family">Agaricaceae</named-content>
              </kwd></kwd-group><mixed-citation publication-type="journal"><person-group><name><surname>Finy</surname><given-names>Péter</given-names></name><name><surname>Jeppson</surname><given-names>Mikael</given-names></name><name><surname>Knapp</surname><given-names>Dániel G.</given-names></name><name><surname>Papp</surname><given-names>Viktor</given-names></name><name><surname>Albert</surname><given-names>László</given-names></name><name><surname>Ölvedi</surname><given-names>István</given-names></name><name><surname>Bóka</surname><given-names>Károly</given-names></name><name><surname>Varga</surname><given-names>Dóra</given-names></name><name><surname>Kovács</surname><given-names>Gábor M.</given-names></name><name><surname>Dima</surname><given-names>Bálint</given-names></name></person-group><article-title>﻿Exploring diversity within the genus <italic><tp:taxon-name><tp:taxon-name-part taxon-name-part-type="genus" reg="Tulostoma">Tulostoma</tp:taxon-name-part></tp:taxon-name></italic> (<tp:taxon-name><tp:taxon-name-part taxon-name-part-type="phylum">Basidiomycota</tp:taxon-name-part></tp:taxon-name>, <tp:taxon-name><tp:taxon-name-part taxon-name-part-type="order">Agaricales</tp:taxon-name-part></tp:taxon-name>) in the Pannonian sandy steppe: four fascinating novel species from Hungary</article-title><source>MycoKeys</source><day>29</day><month>11</month><year>2023</year><volume>100</volume><fpage>153</fpage><lpage>170</lpage><pub-id pub-id-type="doi">10.3897/mycokeys.100.112458</pub-id></mixed-citation></tp:treatment-meta><tp:nomenclature><label>﻿</label><tp:taxon-name>
              <object-id xmlns:xlink="http://www.w3.org/1999/xlink" content-type="arpha" xlink:type="simple">ADB45650-884B-59A1-88D4-32B55EFC27B8</object-id>
              <tp:taxon-name-part taxon-name-part-type="genus" reg="Tulostoma">Tulostoma</tp:taxon-name-part>
              <tp:taxon-name-part taxon-name-part-type="species" reg="sacchariolens">sacchariolens</tp:taxon-name-part>
              <object-id xmlns:xlink="http://www.w3.org/1999/xlink" content-type="mycobank" xlink:type="simple">MB 849933</object-id>
            </tp:taxon-name><tp:taxon-authority>Finy, Jeppson, L. Albert, Ölvedi &amp; Dima</tp:taxon-authority><tp:taxon-status xmlns:xlink="http://www.w3.org/1999/xlink" xlink:type="simple">sp. nov.</tp:taxon-status><xref ref-type="fig" rid="F5">Fig. 5</xref></tp:nomenclature><tp:treatment-sec sec-type="Holotype" id="SECID0EHAAK"><title>Holotype.</title><p>Hungary, Bács-Kiskun, Bócsa, open disturbed sandy grassland, in a sand pit, on bare ground, 24 Jan 2021, I. Ölvedi, P. Finy, L. Albert, OP20210124 (BP112642, isotype GB). GenBank: ITS <ext-link xmlns:xlink="http://www.w3.org/1999/xlink" ext-link-type="gen" xlink:href="OR722632" xlink:type="simple">OR722632</ext-link>, <abbrev xmlns:xlink="http://www.w3.org/1999/xlink" xlink:title="28S nrRNA gene" id="ABBRID0ESAAK" xlink:type="simple">LSU</abbrev><ext-link xmlns:xlink="http://www.w3.org/1999/xlink" ext-link-type="gen" xlink:href="OR722654" xlink:type="simple">OR722654</ext-link>, tef1 <ext-link xmlns:xlink="http://www.w3.org/1999/xlink" ext-link-type="gen" xlink:href="OR707020" xlink:type="simple">OR707020</ext-link>.</p></tp:treatment-sec><tp:treatment-sec sec-type="etymology" id="SECID0EABAK"><title>Etymology.</title><p>The epithet refers to its unique sweetish floral smell reminiscent of that of, for example, <italic><tp:taxon-name><tp:taxon-name-part taxon-name-part-type="genus" reg="Hebeloma">Hebeloma</tp:taxon-name-part><tp:taxon-name-part taxon-name-part-type="species" reg="sacchariolens">sacchariolens</tp:taxon-name-part></tp:taxon-name></italic>.</p></tp:treatment-sec><tp:treatment-sec sec-type="description" id="SECID0ERBAK"><title>Description.</title><p>Spore-sac subglobose, often flattened to depressed or hemispherical, 5–9 mm. Exoperidium hyphal, heavily encrusting sand, more persistent at the base of the spore-sac. Endoperidium white or dirty white, pitted from detached sand grains. Mouth delicately fimbriate. Socket conspicuous, forming a thickening on the upper part of the stem. Stem 25–50 × 1.5–2.5 mm, whitish, ornamented with orange to reddish fibrils, with age remarkably blackening, thickening towards the base, bulbous. The mature basidiomata have a pronounced sweet floral smell, reminiscent of <italic><tp:taxon-name><tp:taxon-name-part taxon-name-part-type="genus" reg="Hebeloma">Hebeloma</tp:taxon-name-part><tp:taxon-name-part taxon-name-part-type="species" reg="sacchariolens">sacchariolens</tp:taxon-name-part></tp:taxon-name></italic> Quél. or <italic><tp:taxon-name><tp:taxon-name-part taxon-name-part-type="genus" reg="Freesia">Freesia</tp:taxon-name-part></tp:taxon-name></italic> flowers. Gleba ferruginous brown. Capillitium 2.5–7 µm in diameter with walls 0.8–2.2 µm in diameter, lumen in general scarce, mostly straight, little branching. Most septa slightly widened. Spores subglobose, 4.6–5.3 × 4.1–5 µm (av. 4.6–4.9 µm), with coarse elongated ornamentation. <abbrev xmlns:xlink="http://www.w3.org/1999/xlink" xlink:title="scanning electron microscope" id="ABBRID0EJCAK" xlink:type="simple">SEM</abbrev>-photos show developed crests arranged in lines.</p><fig id="F5" position="float" orientation="portrait"><object-id xmlns:xlink="http://www.w3.org/1999/xlink" content-type="doi" xlink:type="simple">10.3897/mycokeys.100.112458.figure5</object-id><object-id xmlns:xlink="http://www.w3.org/1999/xlink" content-type="arpha" xlink:type="simple">8C18F9A8-4397-5292-B8D0-B1AD6C755020</object-id><label>Figure 5.</label><caption><p><italic><tp:taxon-name><tp:taxon-name-part taxon-name-part-type="genus" reg="Tulostoma">Tulostoma</tp:taxon-name-part><tp:taxon-name-part taxon-name-part-type="species" reg="sacchariolens">sacchariolens</tp:taxon-name-part></tp:taxon-name></italic>: <bold>a, e</bold> FP-2021-02-18, Orgovány <bold>b</bold> FP-2019-12-06, Bócsa <bold>c, d, f</bold> OP-2021-01-24 (BP112642, holotype), Bócsa <bold>a–c</bold> basidiocarps <bold>d, e</bold> basidiospores <bold>f</bold> capillitium with basidiospores. Scale bars: 1 µm (<bold>d</bold>); 10 µm (<bold>e</bold>); 20 µm (<bold>f</bold>). Photos: <bold>a, b, e, f</bold> P. Finy <bold>c</bold> L. Albert <bold>d</bold> K. Bóka.</p></caption><graphic xmlns:xlink="http://www.w3.org/1999/xlink" xlink:href="mycokeys-100-153-g005.jpg" position="float" orientation="portrait" xlink:type="simple" id="oo_944693.jpg"><uri content-type="original_file" xlink:type="simple">https://binary.pensoft.net/fig/944693</uri></graphic></fig></tp:treatment-sec><tp:treatment-sec sec-type="habitat" id="SECID0E4DAK"><title>Habitat and distribution.</title><p>Recorded in calcareous, sandy steppe areas, mostly in sunny open habitats with sparse vegetation, often in trampled or otherwise disturbed places. It is currently known only from a few localities in the sandy areas of the Danube–Tisza interfluves in Central Hungary.</p></tp:treatment-sec><tp:treatment-sec sec-type="notes" id="SECID0ECEAK"><title>Notes.</title><p>With its fragrant smell and blackening stem, <italic><tp:taxon-name><tp:taxon-name-part taxon-name-part-type="genus" reg="Tulostoma">Tulostoma</tp:taxon-name-part><tp:taxon-name-part taxon-name-part-type="species" reg="sacchariolens">sacchariolens</tp:taxon-name-part></tp:taxon-name></italic> has a unique combination of characters within the genus, easily separating it from any known <italic><tp:taxon-name><tp:taxon-name-part taxon-name-part-type="genus" reg="Tulostoma">Tulostoma</tp:taxon-name-part></tp:taxon-name></italic> species. <italic><tp:taxon-name><tp:taxon-name-part taxon-name-part-type="genus" reg="Tulostoma">Tulostoma</tp:taxon-name-part><tp:taxon-name-part taxon-name-part-type="species" reg="sacchariolens">sacchariolens</tp:taxon-name-part></tp:taxon-name></italic> belongs to Clade 7 according to <xref ref-type="bibr" rid="B12">Jeppson et al. (2017)</xref> together with <tp:taxon-name><tp:taxon-name-part taxon-name-part-type="genus" reg="Tulostoma">T.</tp:taxon-name-part><tp:taxon-name-part taxon-name-part-type="uncertainty-rank">cf.</tp:taxon-name-part><tp:taxon-name-part taxon-name-part-type="species" reg="submembranaceum">submembranaceum</tp:taxon-name-part></tp:taxon-name> (MJ9296, see Fig. <xref ref-type="fig" rid="F2">2</xref>) from Spain, <italic><tp:taxon-name><tp:taxon-name-part taxon-name-part-type="genus" reg="Tulostoma">T.</tp:taxon-name-part><tp:taxon-name-part taxon-name-part-type="species" reg="submembranaceum">submembranaceum</tp:taxon-name-part></tp:taxon-name></italic> from Mexico and the above-described <italic><tp:taxon-name><tp:taxon-name-part taxon-name-part-type="genus" reg="Tulostoma">T.</tp:taxon-name-part><tp:taxon-name-part taxon-name-part-type="species" reg="hungaricum">hungaricum</tp:taxon-name-part></tp:taxon-name></italic>. It differs from its sister species (<tp:taxon-name><tp:taxon-name-part taxon-name-part-type="genus" reg="Tulostoma">T.</tp:taxon-name-part><tp:taxon-name-part taxon-name-part-type="uncertainty-rank">cf.</tp:taxon-name-part><tp:taxon-name-part taxon-name-part-type="species" reg="submembranaceum">submembranaceum</tp:taxon-name-part></tp:taxon-name>) in the ITS region by more than 20 substitution and indel positions, which is a similarity of 96%. The intraspecific genetic variability in the ITS region amongst three sequences of <italic><tp:taxon-name><tp:taxon-name-part taxon-name-part-type="genus" reg="Tulostoma">T.</tp:taxon-name-part><tp:taxon-name-part taxon-name-part-type="species" reg="sacchariolens">sacchariolens</tp:taxon-name-part></tp:taxon-name></italic> was zero (Fig. <xref ref-type="fig" rid="F1">1</xref>), while the ITS sequence of FP-2019-12-06 had six polymorphic sites.</p></tp:treatment-sec><tp:treatment-sec sec-type="material" id="SECID0EMHAK"><title>Specimens examined.</title><p>Hungary, Bács-Kiskun: Bócsa, open sandy grassland, 6 Dec 2019, P. Finy, FP-2019-12-06 (<abbrev xmlns:xlink="http://www.w3.org/1999/xlink" xlink:title="Eötvös Loránd University" id="ABBRID0ESHAK" xlink:type="simple">ELTE</abbrev>); Ibidem, open sandy grassland, 24 Jan 2021, P. Finy, I. Ölvedi, L. Albert, FP-2021-01-24b (<abbrev xmlns:xlink="http://www.w3.org/1999/xlink" xlink:title="Eötvös Loránd University" id="ABBRID0EWHAK" xlink:type="simple">ELTE</abbrev>); Orgovány, open sandy grassland, 18 Feb 2021, P. Finy, I. Ölvedi FP-2021-02-18 (<abbrev xmlns:xlink="http://www.w3.org/1999/xlink" xlink:title="Eötvös Loránd University" id="ABBRID0E1HAK" xlink:type="simple">ELTE</abbrev>).</p></tp:treatment-sec><tp:treatment-sec sec-type="Morphologically examined specimens" id="SECID0E5HAK"><title>Morphologically examined specimens.</title><p>Hungary, Bács-Kiskun: Bócsa, open sandy grassland, 3 Dec 2022, P. Finy, FP-2022-12-03 (herb. Finy); Fülöpháza, open sandy grassland, 14 Jan 2023, P. Finy, FP-2023-01-14 (herb. Finy); Orgovány, open sandy grassland, 4 Dec 2021, P. Finy, I. Ölvedi, L. Albert, FP-2021-12-04 (herb. Finy); Pest, Örkény, open sandy grassland, 12 Jan 2022, I. Ölvedi, OP-2022-01-12 (herb. Ölvedi); Ibidem, open sandy grassland, 10 Dec 2022, P. Finy, I. Ölvedi, L. Albert, FP-2022-12-10 (herb. Finy).</p></tp:treatment-sec><tp:treatment-sec><!--Section generated to contain objects referenced in tp:taxon-treatment.--><fig id="F2" position="float" orientation="portrait"><object-id xmlns:xlink="http://www.w3.org/1999/xlink" content-type="doi" xlink:type="simple">10.3897/mycokeys.100.112458.figure2</object-id><object-id xmlns:xlink="http://www.w3.org/1999/xlink" content-type="arpha" xlink:type="simple">6FE1117A-E809-5BD5-9FC9-5C8124EE18B1</object-id><label>Figure 2.</label><caption><p>Maximum Likelihood (RAxML) tree of concatenated nrDNA ITS, nrDNA <abbrev xmlns:xlink="http://www.w3.org/1999/xlink" xlink:title="28S nrRNA gene" id="ABBRID0EOXCI" xlink:type="simple">LSU</abbrev> and <italic>tef1-α</italic> sequences of representative species of the genus <italic><tp:taxon-name><tp:taxon-name-part taxon-name-part-type="genus" reg="Tulostoma">Tulostoma</tp:taxon-name-part></tp:taxon-name></italic> and the four newly-introduced species in the present study. Sequences obtained in this study are shown in bold blue. After the voucher number, the species and the country of origin are shown. Then, the type specimens are indicated. <abbrev xmlns:xlink="http://www.w3.org/1999/xlink" xlink:title="Maximum Likelihood" id="ABBRID0E2XCI" xlink:type="simple">ML</abbrev> bootstrap support values (≥ 70) are shown before slashes and Bayesian posterior probabilities (≥ 0.90) are shown after slashes. Highlighted sections indicate affiliations to the four novel <italic><tp:taxon-name><tp:taxon-name-part taxon-name-part-type="genus" reg="Tulostoma">Tulostoma</tp:taxon-name-part></tp:taxon-name></italic> species: <italic><tp:taxon-name><tp:taxon-name-part taxon-name-part-type="genus" reg="Tulostoma">T.</tp:taxon-name-part><tp:taxon-name-part taxon-name-part-type="species" reg="dunense">dunense</tp:taxon-name-part></tp:taxon-name></italic>, <italic><tp:taxon-name><tp:taxon-name-part taxon-name-part-type="genus" reg="Tulostoma">T.</tp:taxon-name-part><tp:taxon-name-part taxon-name-part-type="species" reg="hungaricum">hungaricum</tp:taxon-name-part></tp:taxon-name></italic>, <italic><tp:taxon-name><tp:taxon-name-part taxon-name-part-type="genus" reg="Tulostoma">T.</tp:taxon-name-part><tp:taxon-name-part taxon-name-part-type="species" reg="sacchariolens">sacchariolens</tp:taxon-name-part></tp:taxon-name></italic> and <italic><tp:taxon-name><tp:taxon-name-part taxon-name-part-type="genus" reg="Tulostoma">T.</tp:taxon-name-part><tp:taxon-name-part taxon-name-part-type="species" reg="shaihuludii">shaihuludii</tp:taxon-name-part></tp:taxon-name></italic>. The illustrations exhibit basidiomata and basidiospore characteristics of the novel species. <italic><tp:taxon-name><tp:taxon-name-part taxon-name-part-type="genus" reg="Tulostoma">Tulostoma</tp:taxon-name-part><tp:taxon-name-part taxon-name-part-type="species" reg="pulchellum">pulchellum</tp:taxon-name-part></tp:taxon-name></italic> (MJ7833) and <italic><tp:taxon-name><tp:taxon-name-part taxon-name-part-type="genus" reg="Tulostoma">T.</tp:taxon-name-part><tp:taxon-name-part taxon-name-part-type="species" reg="striatum">striatum</tp:taxon-name-part></tp:taxon-name></italic> (Fritz) served as multiple outgroups. The scale bar indicates expected changes per site per branch.</p></caption><graphic xmlns:xlink="http://www.w3.org/1999/xlink" xlink:href="mycokeys-100-153-g002.jpg" position="float" orientation="portrait" xlink:type="simple" id="oo_944690.jpg"><uri content-type="original_file" xlink:type="simple">https://binary.pensoft.net/fig/944690</uri></graphic></fig><fig id="F1" position="float" orientation="portrait"><object-id xmlns:xlink="http://www.w3.org/1999/xlink" content-type="doi" xlink:type="simple">10.3897/mycokeys.100.112458.figure1</object-id><object-id xmlns:xlink="http://www.w3.org/1999/xlink" content-type="arpha" xlink:type="simple">34E6DFF0-705D-58D2-BBFE-7378912AA657</object-id><label>Figure 1.</label><caption><p>Habitats of <italic><tp:taxon-name><tp:taxon-name-part taxon-name-part-type="genus" reg="Tulostoma">Tulostoma</tp:taxon-name-part></tp:taxon-name></italic> species in Hungary: <bold>a</bold><italic><tp:taxon-name><tp:taxon-name-part taxon-name-part-type="genus" reg="Tulostoma">T.</tp:taxon-name-part><tp:taxon-name-part taxon-name-part-type="species" reg="hungaricum">hungaricum</tp:taxon-name-part></tp:taxon-name></italic> in Orgovány <bold>b</bold><italic><tp:taxon-name><tp:taxon-name-part taxon-name-part-type="genus" reg="Tulostoma">T.</tp:taxon-name-part><tp:taxon-name-part taxon-name-part-type="species" reg="sacchariolens">sacchariolens</tp:taxon-name-part></tp:taxon-name></italic> in Orgovány <bold>c</bold><italic><tp:taxon-name><tp:taxon-name-part taxon-name-part-type="genus" reg="Tulostoma">T.</tp:taxon-name-part><tp:taxon-name-part taxon-name-part-type="species" reg="dunense">dunense</tp:taxon-name-part></tp:taxon-name></italic> in Izsák (Soltszentimre) <bold>d</bold><italic><tp:taxon-name><tp:taxon-name-part taxon-name-part-type="genus" reg="Tulostoma">T.</tp:taxon-name-part><tp:taxon-name-part taxon-name-part-type="species" reg="shaihuludii">shaihuludii</tp:taxon-name-part></tp:taxon-name></italic> in Izsák (Soltszentimre). Photos: P. Finy.</p></caption><graphic xmlns:xlink="http://www.w3.org/1999/xlink" xlink:href="mycokeys-100-153-g001.jpg" position="float" orientation="portrait" xlink:type="simple" id="oo_944689.jpg"><uri content-type="original_file" xlink:type="simple">https://binary.pensoft.net/fig/944689</uri></graphic></fig></tp:treatment-sec><ref-list><ref id="B12"><mixed-citation xmlns:xlink="http://www.w3.org/1999/xlink" xlink:type="simple"><person-group><name name-style="western"><surname>Jeppson</surname><given-names>M</given-names></name><name name-style="western"><surname>Altes</surname><given-names>A</given-names></name><name name-style="western"><surname>Moreno</surname><given-names>G</given-names></name><name name-style="western"><surname>Nilsson</surname><given-names>RH</given-names></name><name name-style="western"><surname>Loarce</surname><given-names>Y</given-names></name><name name-style="western"><surname>de Bustos</surname><given-names>A</given-names></name><name name-style="western"><surname>Larsson</surname><given-names>E</given-names></name></person-group> (<year>2017</year>) <article-title>Unexpected high species diversity among European stalked puffballs – a contribution to the phylogeny and taxonomy of the genus <italic><tp:taxon-name><tp:taxon-name-part taxon-name-part-type="genus">Tulostoma</tp:taxon-name-part></tp:taxon-name></italic> (<tp:taxon-name><tp:taxon-name-part taxon-name-part-type="order">Agaricales</tp:taxon-name-part></tp:taxon-name>).</article-title><source>MycoKeys</source><volume>21</volume>: <fpage>33</fpage>–<lpage>88</lpage>. <ext-link xlink:href="10.3897/mycokeys.21.12176" ext-link-type="doi" xlink:type="simple">https://doi.org/10.3897/mycokeys.21.12176</ext-link></mixed-citation></ref></ref-list></tp:taxon-treatment>
