# Supplementary material for: ﻿Exploring diversity within the genus Tulostoma (Basidiomycota, Agaricales) in the Pannonian sandy steppe: four fascinating novel species from Hungary
Source: MycoKeys. 2023 Nov 29;100:153–70. doi: 10.3897/mycokeys.100.112458 (PMC10701910; doi:10.3897/mycokeys.100.112458)
Supplement: XML Treatment for Tulostoma shaihuludii [file mycokeys.100.112458-treatment4.xml]

<!DOCTYPE tp:taxon-treatment
  PUBLIC "-//TaxonX//DTD Taxonomic Treatment Publishing DTD v0 20100105//EN" "tax-treatment-NSO.dtd">
<tp:taxon-treatment xmlns:tp="http://www.plazi.org/taxpub"><tp:treatment-meta><kwd-group><label>Taxon classification</label><kwd>
                <named-content content-type="kingdom">Fungi</named-content>
              </kwd><kwd>
                <named-content content-type="order">Agaricales</named-content>
              </kwd><kwd>
                <named-content content-type="family">Agaricaceae</named-content>
              </kwd></kwd-group><mixed-citation publication-type="journal"><person-group><name><surname>Finy</surname><given-names>Péter</given-names></name><name><surname>Jeppson</surname><given-names>Mikael</given-names></name><name><surname>Knapp</surname><given-names>Dániel G.</given-names></name><name><surname>Papp</surname><given-names>Viktor</given-names></name><name><surname>Albert</surname><given-names>László</given-names></name><name><surname>Ölvedi</surname><given-names>István</given-names></name><name><surname>Bóka</surname><given-names>Károly</given-names></name><name><surname>Varga</surname><given-names>Dóra</given-names></name><name><surname>Kovács</surname><given-names>Gábor M.</given-names></name><name><surname>Dima</surname><given-names>Bálint</given-names></name></person-group><article-title>﻿Exploring diversity within the genus <italic><tp:taxon-name><tp:taxon-name-part taxon-name-part-type="genus" reg="Tulostoma">Tulostoma</tp:taxon-name-part></tp:taxon-name></italic> (<tp:taxon-name><tp:taxon-name-part taxon-name-part-type="phylum">Basidiomycota</tp:taxon-name-part></tp:taxon-name>, <tp:taxon-name><tp:taxon-name-part taxon-name-part-type="order">Agaricales</tp:taxon-name-part></tp:taxon-name>) in the Pannonian sandy steppe: four fascinating novel species from Hungary</article-title><source>MycoKeys</source><day>29</day><month>11</month><year>2023</year><volume>100</volume><fpage>153</fpage><lpage>170</lpage><pub-id pub-id-type="doi">10.3897/mycokeys.100.112458</pub-id></mixed-citation></tp:treatment-meta><tp:nomenclature><label>﻿</label><tp:taxon-name>
              <object-id xmlns:xlink="http://www.w3.org/1999/xlink" content-type="arpha" xlink:type="simple">A4ABA9DA-2478-5E5B-BBA0-44DAF6B260E7</object-id>
              <tp:taxon-name-part taxon-name-part-type="genus" reg="Tulostoma">Tulostoma</tp:taxon-name-part>
              <tp:taxon-name-part taxon-name-part-type="species" reg="shaihuludii">shaihuludii</tp:taxon-name-part>
              <object-id xmlns:xlink="http://www.w3.org/1999/xlink" content-type="mycobank" xlink:type="simple">MB 849934</object-id>
            </tp:taxon-name><tp:taxon-authority>Finy, Jeppson, L. Albert, Ölvedi, D.G. Knapp &amp; Dima</tp:taxon-authority><tp:taxon-status xmlns:xlink="http://www.w3.org/1999/xlink" xlink:type="simple">sp. nov.</tp:taxon-status><xref ref-type="fig" rid="F6">Fig. 6</xref></tp:nomenclature><tp:treatment-sec sec-type="Holotype" id="SECID0ERJAK"><title>Holotype.</title><p>Hungary, Bács-Kiskun, Tázlár, open sandy grassland, 11 Dec 2016, P. Finy, FP-2016-12-11 (BP112643, isotype GB). GenBank: ITS <ext-link xmlns:xlink="http://www.w3.org/1999/xlink" ext-link-type="gen" xlink:href="OR722637" xlink:type="simple">OR722637</ext-link>, <abbrev xmlns:xlink="http://www.w3.org/1999/xlink" xlink:title="28S nrRNA gene" id="ABBRID0E3JAK" xlink:type="simple">LSU</abbrev><ext-link xmlns:xlink="http://www.w3.org/1999/xlink" ext-link-type="gen" xlink:href="OR722657" xlink:type="simple">OR722657</ext-link>, tef1 <ext-link xmlns:xlink="http://www.w3.org/1999/xlink" ext-link-type="gen" xlink:href="OR707019" xlink:type="simple">OR707019</ext-link>.</p></tp:treatment-sec><tp:treatment-sec sec-type="etymology" id="SECID0EKKAK"><title>Etymology.</title><p>The epithet refers to its being reminiscent of the sandworm Shai-Hulud of the fictional planet Arrakis from the science fiction novel series Dune by Frank Herbert.</p></tp:treatment-sec><tp:treatment-sec sec-type="description" id="SECID0EPKAK"><title>Description.</title><p>Spore-sac subglobose, often flattened to depressed, 7–18 mm, relatively small compared to the size of the stem. Exoperidium hyphal, encrusting sand at the base of the spore-sac. Endoperidium white or greyish-white, pitted from detached sand grains. Mouth fimbriate, somewhat prominent. Socket developed, slightly separated from the stem. The spore-sac rarely detaches from the stem. Stem 30–70 × 3–6 mm, yellowish-brown to orange brown or reddish-brown, with age darkening, longitudinally furrowed, scaly, often curved, at the base slightly bulbous, with a conspicuous, but fragile pseudorhiza. Gleba ferruginous-cinnamon-brown. Capillitium 3.5–7 µm in diameter with walls 0.3–3.2 µm in diameter, mostly straight, sparsely branched, inner wall often undulating. Septa not or slightly widened. Abundant, thin-walled, septate capillitium hyphae present amongst normal capillitium threads. Basidiospores globose, sometimes flattened, 4.1–5.2 × 3.5–4.7 µm (av. 4.1 × 4.6 µm), finely asperulate, ornamentation not always visible under LM. <abbrev xmlns:xlink="http://www.w3.org/1999/xlink" xlink:title="scanning electron microscope" id="ABBRID0EVKAK" xlink:type="simple">SEM</abbrev> photos show fine warts arranged in lines forming a dense network.</p><fig id="F6" position="float" orientation="portrait"><object-id xmlns:xlink="http://www.w3.org/1999/xlink" content-type="doi" xlink:type="simple">10.3897/mycokeys.100.112458.figure6</object-id><object-id xmlns:xlink="http://www.w3.org/1999/xlink" content-type="arpha" xlink:type="simple">7C626CD9-6130-59DD-A6E1-BF5CF10102BB</object-id><label>Figure 6.</label><caption><p><italic><tp:taxon-name><tp:taxon-name-part taxon-name-part-type="genus" reg="Tulostoma">Tulostoma</tp:taxon-name-part><tp:taxon-name-part taxon-name-part-type="species" reg="shaihuludii">shaihuludii</tp:taxon-name-part></tp:taxon-name></italic>: <bold>a</bold> FP-2020-12-01-3, Fülöpháza <bold>b, d–g</bold> FP-2016-12-11 (BP112643, holotype), Tázlár <bold>c</bold> AL-2021-01-24, Bócsa <bold>h</bold> FP-2017-12-09, Orgovány <bold>a–c</bold> basidiocarps <bold>d, e</bold> basidiospores <bold>f, g</bold> capillitium with basidiospores <bold>h</bold> thin-walled, septate capillitium hyphae. Scale bars: 1 µm (<bold>d</bold>); 10 µm (<bold>e</bold>); 20 µm (<bold>f–h</bold>). Photos: <bold>a, b, e–h</bold> P. Finy <bold>c</bold> L. Albert <bold>d</bold> K. Bóka.</p></caption><graphic xmlns:xlink="http://www.w3.org/1999/xlink" xlink:href="mycokeys-100-153-g006.jpg" position="float" orientation="portrait" xlink:type="simple" id="oo_944694.jpg"><uri content-type="original_file" xlink:type="simple">https://binary.pensoft.net/fig/944694</uri></graphic></fig></tp:treatment-sec><tp:treatment-sec sec-type="habitat" id="SECID0ENMAK"><title>Habitat and distribution.</title><p>Occurs in dry and loose calcareous, open sandy habitats of the <italic><tp:taxon-name><tp:taxon-name-part taxon-name-part-type="genus" reg="Festucetum">Festucetum</tp:taxon-name-part><tp:taxon-name-part taxon-name-part-type="species" reg="vaginatae">vaginatae</tp:taxon-name-part></tp:taxon-name></italic> natural grasslands. It mainly grows solitary, deeply rooted in the sand in spots with bare sand. It is currently known only from the sandy areas of Central Hungary.</p></tp:treatment-sec><tp:treatment-sec sec-type="notes" id="SECID0E5MAK"><title>Notes.</title><p><italic><tp:taxon-name><tp:taxon-name-part taxon-name-part-type="genus" reg="Tulostoma">Tulostoma</tp:taxon-name-part><tp:taxon-name-part taxon-name-part-type="species" reg="shaihuludii">shaihuludii</tp:taxon-name-part></tp:taxon-name></italic> is similar in stature to <italic><tp:taxon-name><tp:taxon-name-part taxon-name-part-type="genus" reg="Tulostoma">T.</tp:taxon-name-part><tp:taxon-name-part taxon-name-part-type="species" reg="fimbriatum">fimbriatum</tp:taxon-name-part></tp:taxon-name></italic> and <italic><tp:taxon-name><tp:taxon-name-part taxon-name-part-type="genus" reg="Tulostoma">T.</tp:taxon-name-part><tp:taxon-name-part taxon-name-part-type="species" reg="winterhoffii">winterhoffii</tp:taxon-name-part></tp:taxon-name></italic>, but can be easily distinguished by its habitat (open sand) and its microcharacters, particularly the spore wall ornamentation. It belongs to Clade 2 according to <xref ref-type="bibr" rid="B12">Jeppson et al. (2017)</xref> and it forms a sister clade of <tp:taxon-name><tp:taxon-name-part taxon-name-part-type="genus" reg="Tulostoma">Tulostoma</tp:taxon-name-part><tp:taxon-name-part taxon-name-part-type="uncertainty-rank">cf.</tp:taxon-name-part><tp:taxon-name-part taxon-name-part-type="species" reg="fimbriatum">fimbriatum</tp:taxon-name-part></tp:taxon-name> (MJ8701 as “<italic><tp:taxon-name><tp:taxon-name-part taxon-name-part-type="genus" reg="Tulostoma">T.</tp:taxon-name-part></tp:taxon-name></italic> sp2” in <xref ref-type="bibr" rid="B12">Jeppson et al. (2017)</xref>) from which it differs in the ITS region by 45 substitution and indel positions, which is a similarity of 93%. The intraspecific genetic variability of <italic><tp:taxon-name><tp:taxon-name-part taxon-name-part-type="genus" reg="Tulostoma">T.</tp:taxon-name-part><tp:taxon-name-part taxon-name-part-type="species" reg="shaihuludii">shaihuludii</tp:taxon-name-part></tp:taxon-name></italic> is low (0–3 substitution and indels positions).</p></tp:treatment-sec><tp:treatment-sec sec-type="material" id="SECID0EMPAK"><title>Specimens examined.</title><p>Hungary, Bács-Kiskun, Fülöpháza, Fülöpházi homokbuckák, sand steppe vegetation, 11 Apr 2006, J. Jeppson, M. Jeppson, MJ7762 (GB); Ibidem, open sandy grassland, 1 Dec 2020, P. Finy, I. Ölvedi, FP-2020-12-01-3 (<abbrev xmlns:xlink="http://www.w3.org/1999/xlink" xlink:title="Eötvös Loránd University" id="ABBRID0ESPAK" xlink:type="simple">ELTE</abbrev>); Orgovány, open sandy grassland, 9 Dec 2017, P. Finy, FP-2017-12-09 (<abbrev xmlns:xlink="http://www.w3.org/1999/xlink" xlink:title="Eötvös Loránd University" id="ABBRID0EWPAK" xlink:type="simple">ELTE</abbrev>); Pirtó, open sandy grassland, 27 Dec 2020, P. Finy, L. Albert, FP-2020-12-27 (<abbrev xmlns:xlink="http://www.w3.org/1999/xlink" xlink:title="Eötvös Loránd University" id="ABBRID0E1PAK" xlink:type="simple">ELTE</abbrev>).</p></tp:treatment-sec><tp:treatment-sec sec-type="Morphologically examined specimens" id="SECID0E5PAK"><title>Morphologically examined specimens.</title><p>Hungary, Bács-Kiskun, Bócsa, open sandy grassland, 7 Dec 2019, P. Finy, FP-2019-12-07 (herb. Finy); Ibidem, open sandy grassland, 24 Jan 2021, P. Finy, L. Albert, I. Ölvedi, FP-2021-01-24 (herb. Finy), AL-2021-01-24 (herb. Albert); Ibidem, open sandy grassland, 4 Dec 2021, P. Finy, I. Ölvedi, FP-2021-12-04 (herb. Finy); Ibidem, open sandy grassland, 3 Dec 2022, P. Finy, FP-2022-12-03 (herb. Finy); Fülöpháza, open sandy grassland, 2 Dec 2018, P. Finy, FP-2018-12-02 (herb. Finy); Ibidem, open sandy grassland, 16 Jan 2022, P. Finy, I. Ölvedi, FP-2022-01-16 (herb. Finy); Izsák (Soltszentimre), open sandy grassland, 4 Feb 2016, P. Finy, FP-2016-02-04 (herb. Finy); Ibidem, open sandy grassland, 14 Dec 2016, P. Finy, FP-2016-12-14 (herb. Finy); Ibidem, open sandy grassland, 17 Jan 2019, P. Finy, FP-2019-01-17 (herb. Finy); Ibidem, open sandy grassland, 16 Dec 2020, P. Finy, FP-2020-12-16-1 (herb. Finy); Kéleshalom, open sandy grassland, 6 Dec 2015, P. Finy, FP20151206 (herb. Finy); Ibidem, open sandy grassland, 2 Jan 2022, P. Finy, I. Ölvedi, FP-2022-01-02-3 (herb. Finy); Kiskunhalas, open sandy grassland, 22 Dec 2019, P. Finy, FP-2019-12-22 (herb. Finy); Ibidem, open sandy grassland, 5 Jan 2023, P. Finy, I. Ölvedi, FP-2023-01-05 (herb. Finy); Kunbaracs, open sandy grassland, 5 Feb 2022, P. Finy, I. Ölvedi, FP-2022-02-05 (herb. Finy); Orgovány, open sandy grassland, 13 Aug 2017, P. Finy, FP-2017-08-13 (herb. Finy); Ibidem, open sandy grassland, 18 Feb 2021, P. Finy, I. Ölvedi, FP-2021-02-18 (herb. Finy); Pirtó, open sandy grassland, 16 Jan 2016, P. Finy, FP-2016-01-16 (herb. Finy); Tázlár, open sandy grassland, 11 Dec 2016, P. Finy, FP-2016-12-11 (herb. Finy); Pest, Örkény, open sandy grassland, 12 Jan 2022, I. Ölvedi, OP-2022-01-12 (herb. Ölvedi); Tatárszentgyörgy, open sandy grassland, 1 Jan 2022, I. Ölvedi, OP-2022-01-01 (herb. Ölvedi); Ibidem, open sandy grassland, 10 Dec 2022, P. Finy, FP-2022-12-10 (herb. Finy); Ibidem, open sandy grassland, 17 Dec 2022, I. Ölvedi, OP-2022-12-17 (herb. Ölvedi); Tolna, Paks, open sandy grassland, 4 Feb 2018, P. Finy, FP-2018-02-04 (herb. Finy); Ibidem, open sandy grassland, 22 Jan 2021, P. Finy, FP-2021-01-22 (herb. Finy); Ibidem, open sandy grassland, 9 Jan 2022, I. Ölvedi, P. Finy, OP-2022-01-09 (herb. Ölvedi); Ibidem, open sandy grassland, 27 Feb 2022, P. Finy, FP-2022-02-27 (herb. Finy).</p></tp:treatment-sec><ref-list><ref id="B12"><mixed-citation xmlns:xlink="http://www.w3.org/1999/xlink" xlink:type="simple"><person-group><name name-style="western"><surname>Jeppson</surname><given-names>M</given-names></name><name name-style="western"><surname>Altes</surname><given-names>A</given-names></name><name name-style="western"><surname>Moreno</surname><given-names>G</given-names></name><name name-style="western"><surname>Nilsson</surname><given-names>RH</given-names></name><name name-style="western"><surname>Loarce</surname><given-names>Y</given-names></name><name name-style="western"><surname>de Bustos</surname><given-names>A</given-names></name><name name-style="western"><surname>Larsson</surname><given-names>E</given-names></name></person-group> (<year>2017</year>) <article-title>Unexpected high species diversity among European stalked puffballs – a contribution to the phylogeny and taxonomy of the genus <italic><tp:taxon-name><tp:taxon-name-part taxon-name-part-type="genus">Tulostoma</tp:taxon-name-part></tp:taxon-name></italic> (<tp:taxon-name><tp:taxon-name-part taxon-name-part-type="order">Agaricales</tp:taxon-name-part></tp:taxon-name>).</article-title><source>MycoKeys</source><volume>21</volume>: <fpage>33</fpage>–<lpage>88</lpage>. <ext-link xlink:href="10.3897/mycokeys.21.12176" ext-link-type="doi" xlink:type="simple">https://doi.org/10.3897/mycokeys.21.12176</ext-link></mixed-citation></ref></ref-list></tp:taxon-treatment>
